# Supplementary material for: Changing trends of blindness, visual impairment and cataract surgery in Bhutan: 2009–2018
Source: PLoS One. 2019 May 9;14(5):e0216398. doi: 10.1371/journal.pone.0216398 (PMC6508732; doi:10.1371/journal.pone.0216398)
Supplement: S1 File — (XLS) [file pone.0216398.s003.xls]

## Sheet: BhutanRAAB_rawdata
year	month	areacode	cluster	individual	sex	age	option1	option2	status	glasses	glassesn	pvare	pvale	bvare	bvale	lere	lele	causere	causele	prcause	histre	histle	bar1	bar2	agere	agele	plre	plle	surgre	surgle	costre	costle	satisre	satisle	outlowre	outlowle	knowndm	bloodsugar	bloodsugar2	noblood	agedm	dmtreatment	dmtypetreat	dmexbefore	dmlastexam	drexam	drnodilate	drnophoto	drretinare
2017	12	1	1	50	2	55	0	0	1	1	1	1	1	1	1	1	1	14	14	14	0	0	0	0	0	0	0	0	0	0	0	0	0	0	0	0	0	0	0	FALSE	0	0	0	0	0	0	FALSE	FALSE	0
2017	12	1	1	49	2	67	0	0	1	1	2	1	1	1	1	1	1	14	14	14	0	0	0	0	0	0	0	0	0	0	0	0	0	0	0	0	0	0	0	FALSE	0	0	0	0	0	0	FALSE	FALSE	0
2017	12	1	1	48	1	73	0	0	1	1	1	6	1	6	1	1	1	12	14	14	0	0	0	0	0	0	0	0	0	0	0	0	0	0	0	0	0	0	0	FALSE	0	0	0	0	0	0	FALSE	FALSE	0
2017	12	1	1	47	1	70	0	0	1	1	1	4	5	4	5	5	2	4	3	3	0	0	1	2	67	0	3	0	2	0	1	0	0	0	2	0	0	0	0	FALSE	0	0	0	0	0	0	FALSE	FALSE	0
2017	12	1	1	46	2	55	0	0	1	1	1	1	1	1	1	1	1	14	14	14	0	0	0	0	0	0	0	0	0	0	0	0	0	0	0	0	0	0	0	FALSE	0	0	0	0	0	0	FALSE	FALSE	0
2017	12	1	1	45	1	75	0	0	1	1	1	7	1	7	1	6	1	13	14	14	0	0	0	0	0	0	0	0	0	0	0	0	0	0	0	0	0	0	0	FALSE	0	0	0	0	0	0	FALSE	FALSE	0
2017	12	1	1	44	1	76	0	0	1	1	2	1	1	1	1	1	1	14	14	14	0	0	0	0	0	0	0	0	0	0	0	0	0	0	0	0	0	0	0	FALSE	0	0	0	0	0	0	FALSE	FALSE	0
2017	12	1	1	43	2	58	0	0	1	1	1	1	1	1	1	1	1	14	14	14	0	0	0	0	0	0	0	0	0	0	0	0	0	0	0	0	0	0	0	FALSE	0	0	0	0	0	0	FALSE	FALSE	0
2017	12	1	1	42	2	58	0	0	1	1	1	1	1	1	1	1	1	14	14	14	0	0	0	0	0	0	0	0	0	0	0	0	0	0	0	0	0	0	0	FALSE	0	0	0	0	0	0	FALSE	FALSE	0
2017	12	1	1	41	1	58	0	0	1	1	1	2	1	1	1	1	1	1	14	14	0	0	0	0	0	0	0	0	0	0	0	0	0	0	0	0	0	0	0	FALSE	0	0	0	0	0	0	FALSE	FALSE	0
2017	12	1	1	40	2	81	0	0	1	1	1	5	3	5	3	1	1	11	11	11	0	0	0	0	0	0	0	0	0	0	0	0	0	0	0	0	0	0	0	FALSE	0	0	0	0	0	0	FALSE	FALSE	0
2017	12	1	1	39	1	67	0	0	1	2	1	1	3	1	2	1	1	14	12	14	0	0	0	0	0	0	0	0	0	0	0	0	0	0	0	0	0	0	0	FALSE	0	0	0	0	0	0	FALSE	FALSE	0
2017	12	1	1	38	1	60	0	0	1	1	1	1	1	1	1	1	1	14	14	14	0	0	0	0	0	0	0	0	0	0	0	0	0	0	0	0	0	0	0	FALSE	0	0	0	0	0	0	FALSE	FALSE	0
2017	12	1	1	37	2	61	0	0	1	1	1	1	1	1	1	1	1	14	14	14	0	0	0	0	0	0	0	0	0	0	0	0	0	0	0	0	0	0	0	FALSE	0	0	0	0	0	0	FALSE	FALSE	0
2017	12	1	1	36	2	76	0	0	1	1	1	3	3	3	2	2	2	3	3	3	0	0	1	4	0	0	0	0	0	0	0	0	0	0	0	0	0	0	0	FALSE	0	0	0	0	0	0	FALSE	FALSE	0
2017	12	1	1	35	2	64	0	0	1	1	1	1	1	1	1	1	1	14	14	14	0	0	0	0	0	0	0	0	0	0	0	0	0	0	0	0	0	0	0	FALSE	0	0	0	0	0	0	FALSE	FALSE	0
2017	12	1	1	34	2	67	0	0	1	1	1	1	1	1	1	1	1	14	14	14	0	0	0	0	0	0	0	0	0	0	0	0	0	0	0	0	0	0	0	FALSE	0	0	0	0	0	0	FALSE	FALSE	0
2017	12	1	1	33	2	53	0	0	1	2	1	1	1	1	1	1	1	14	14	14	0	0	0	0	0	0	0	0	0	0	0	0	0	0	0	0	0	0	0	FALSE	0	0	0	0	0	0	FALSE	FALSE	0
2017	12	1	1	32	1	73	0	0	1	1	1	1	1	1	1	1	1	14	14	14	0	0	0	0	0	0	0	0	0	0	0	0	0	0	0	0	0	0	0	FALSE	0	0	0	0	0	0	FALSE	FALSE	0
2017	12	1	1	31	1	83	0	0	1	1	1	3	3	3	3	2	2	3	3	3	0	0	1	5	0	0	0	0	0	0	0	0	0	0	0	0	0	0	0	FALSE	0	0	0	0	0	0	FALSE	FALSE	0
2017	12	1	1	30	1	60	0	0	1	1	1	2	3	2	3	1	1	11	11	11	0	0	0	0	0	0	0	0	0	0	0	0	0	0	0	0	0	0	0	FALSE	0	0	0	0	0	0	FALSE	FALSE	0
2017	12	1	1	29	1	66	0	0	1	1	1	1	1	1	1	1	1	14	14	14	0	0	0	0	0	0	0	0	0	0	0	0	0	0	0	0	0	0	0	FALSE	0	0	0	0	0	0	FALSE	FALSE	0
2017	12	1	1	28	2	78	0	0	1	1	1	1	1	1	1	1	1	14	14	14	0	0	0	0	0	0	0	0	0	0	0	0	0	0	0	0	0	0	0	FALSE	0	0	0	0	0	0	FALSE	FALSE	0
2017	12	1	1	27	1	67	0	0	1	1	1	1	1	1	1	1	1	14	14	14	0	0	0	0	0	0	0	0	0	0	0	0	0	0	0	0	0	0	0	FALSE	0	0	0	0	0	0	FALSE	FALSE	0
2017	12	1	1	26	1	64	0	0	1	1	1	1	1	1	1	1	1	14	14	14	0	0	0	0	0	0	0	0	0	0	0	0	0	0	0	0	0	0	0	FALSE	0	0	0	0	0	0	FALSE	FALSE	0
2017	12	1	1	25	2	53	0	0	1	1	2	1	1	1	1	1	1	14	14	14	0	0	0	0	0	0	0	0	0	0	0	0	0	0	0	0	0	0	0	FALSE	0	0	0	0	0	0	FALSE	FALSE	0
2017	12	1	1	24	2	58	0	0	1	1	1	1	1	1	1	1	1	14	14	14	0	0	0	0	0	0	0	0	0	0	0	0	0	0	0	0	0	0	0	FALSE	0	0	0	0	0	0	FALSE	FALSE	0
2017	12	1	1	23	1	58	0	0	1	1	1	1	3	1	1	1	4	14	1	14	0	0	0	0	0	49	0	1	0	2	0	1	0	0	0	3	0	0	0	FALSE	0	0	0	0	0	0	FALSE	FALSE	0
2017	12	1	1	22	2	67	0	0	1	1	2	1	1	1	1	1	1	14	14	14	0	0	0	0	0	0	0	0	0	0	0	0	0	0	0	0	0	0	0	FALSE	0	0	0	0	0	0	FALSE	FALSE	0
2017	12	1	1	21	1	69	0	0	1	1	1	1	1	1	1	1	1	14	14	14	0	0	0	0	0	0	0	0	0	0	0	0	0	0	0	0	0	0	0	FALSE	0	0	0	0	0	0	FALSE	FALSE	0
2017	12	1	1	20	2	73	0	0	1	1	1	3	2	3	1	1	1	11	1	1	0	0	0	0	0	0	0	0	0	0	0	0	0	0	0	0	0	0	0	FALSE	0	0	0	0	0	0	FALSE	FALSE	0
2017	12	1	1	19	2	53	0	0	1	1	1	1	1	1	1	1	1	14	14	14	0	0	0	0	0	0	0	0	0	0	0	0	0	0	0	0	0	0	0	FALSE	0	0	0	0	0	0	FALSE	FALSE	0
2017	12	1	1	18	2	80	0	0	1	1	1	2	1	2	1	2	1	3	14	14	0	0	1	4	0	0	0	0	0	0	0	0	0	0	0	0	0	0	0	FALSE	0	0	0	0	0	0	FALSE	FALSE	0
2017	12	1	1	17	2	55	0	0	1	1	1	1	1	1	1	1	1	14	14	14	0	0	0	0	0	0	0	0	0	0	0	0	0	0	0	0	0	0	0	FALSE	0	0	0	0	0	0	FALSE	FALSE	0
2017	12	1	1	16	1	55	0	0	1	1	1	1	1	1	1	1	1	14	14	14	0	0	0	0	0	0	0	0	0	0	0	0	0	0	0	0	0	0	0	FALSE	0	0	0	0	0	0	FALSE	FALSE	0
2017	12	1	1	15	2	75	0	0	1	1	1	4	4	4	4	2	5	3	4	3	0	0	1	4	0	72	0	1	0	2	0	1	0	0	0	4	0	0	0	FALSE	0	0	0	0	0	0	FALSE	FALSE	0
2017	12	1	1	14	2	50	0	0	1	1	1	1	1	1	1	1	1	14	14	14	0	0	0	0	0	0	0	0	0	0	0	0	0	0	0	0	0	0	0	FALSE	0	0	0	0	0	0	FALSE	FALSE	0
2017	12	1	1	13	1	56	0	0	1	1	2	1	1	1	1	1	1	14	14	14	0	0	0	0	0	0	0	0	0	0	0	0	0	0	0	0	0	0	0	FALSE	0	0	0	0	0	0	FALSE	FALSE	0
2017	12	1	1	12	2	52	0	0	1	1	1	1	1	1	1	1	1	14	14	14	0	0	0	0	0	0	0	0	0	0	0	0	0	0	0	0	0	0	0	FALSE	0	0	0	0	0	0	FALSE	FALSE	0
2017	12	1	1	11	1	63	0	0	1	1	2	1	1	1	1	1	1	14	14	14	0	0	0	0	0	0	0	0	0	0	0	0	0	0	0	0	0	0	0	FALSE	0	0	0	0	0	0	FALSE	FALSE	0
2017	12	1	1	10	2	68	0	0	1	1	2	1	1	1	1	1	1	14	14	14	0	0	0	0	0	0	0	0	0	0	0	0	0	0	0	0	0	0	0	FALSE	0	0	0	0	0	0	FALSE	FALSE	0
2017	12	1	1	9	2	57	0	0	1	1	1	1	1	1	1	1	1	14	14	14	0	0	0	0	0	0	0	0	0	0	0	0	0	0	0	0	0	0	0	FALSE	0	0	0	0	0	0	FALSE	FALSE	0
2017	12	1	1	8	2	59	0	0	1	1	2	1	1	1	1	1	1	14	14	14	0	0	0	0	0	0	0	0	0	0	0	0	0	0	0	0	0	0	0	FALSE	0	0	0	0	0	0	FALSE	FALSE	0
2017	12	1	1	7	2	81	0	0	1	2	1	1	3	1	2	4	2	14	3	14	0	0	1	4	63	0	1	0	2	0	1	0	0	0	5	0	0	0	0	FALSE	0	0	0	0	0	0	FALSE	FALSE	0
2017	12	1	1	6	2	69	0	0	1	1	1	1	2	1	1	1	1	14	1	14	0	0	0	0	0	0	0	0	0	0	0	0	0	0	0	0	0	0	0	FALSE	0	0	0	0	0	0	FALSE	FALSE	0
2017	12	1	1	5	2	72	0	0	1	1	1	1	1	1	1	1	1	14	14	14	0	0	0	0	0	0	0	0	0	0	0	0	0	0	0	0	0	0	0	FALSE	0	0	0	0	0	0	FALSE	FALSE	0
2017	12	1	1	4	1	56	0	0	1	1	2	1	1	1	1	1	1	14	14	14	0	0	0	0	0	0	0	0	0	0	0	0	0	0	0	0	0	0	0	FALSE	0	0	0	0	0	0	FALSE	FALSE	0
2017	12	1	1	3	2	73	0	0	1	1	1	1	1	1	1	1	1	14	14	14	0	0	0	0	0	0	0	0	0	0	0	0	0	0	0	0	0	0	0	FALSE	0	0	0	0	0	0	FALSE	FALSE	0
2017	12	1	1	2	2	67	0	0	1	1	1	3	3	3	3	1	1	12	12	12	0	0	0	0	0	0	0	0	0	0	0	0	0	0	0	0	0	0	0	FALSE	0	0	0	0	0	0	FALSE	FALSE	0
2017	12	1	1	1	2	59	0	0	1	1	1	1	2	1	2	1	1	14	12	14	0	0	0	0	0	0	0	0	0	0	0	0	0	0	0	0	0	0	0	FALSE	0	0	0	0	0	0	FALSE	FALSE	0
2017	12	1	79	50	2	60	0	0	1	1	2	1	3	1	2	1	2	14	3	14	0	0	1	4	0	0	0	0	0	0	0	0	0	0	0	0	0	0	0	FALSE	0	0	0	0	0	0	FALSE	FALSE	0
2017	12	1	79	49	1	76	0	0	1	1	2	1	1	1	1	1	1	14	14	14	0	0	0	0	0	0	0	0	0	0	0	0	0	0	0	0	0	0	0	FALSE	0	0	0	0	0	0	FALSE	FALSE	0
2017	12	1	79	48	1	59	0	0	1	1	1	1	1	1	1	1	1	14	14	14	0	0	0	0	0	0	0	0	0	0	0	0	0	0	0	0	0	0	0	FALSE	0	0	0	0	0	0	FALSE	FALSE	0
2017	12	1	79	47	1	80	0	0	1	1	1	1	1	1	1	1	1	14	14	14	0	0	0	0	0	0	0	0	0	0	0	0	0	0	0	0	0	0	0	FALSE	0	0	0	0	0	0	FALSE	FALSE	0
2017	12	1	79	46	2	78	0	0	1	1	1	1	1	1	1	1	1	14	14	14	0	0	0	0	0	0	0	0	0	0	0	0	0	0	0	0	0	0	0	FALSE	0	0	0	0	0	0	FALSE	FALSE	0
2017	12	1	79	45	1	59	0	0	1	1	1	1	1	1	1	1	1	14	14	14	0	0	0	0	0	0	0	0	0	0	0	0	0	0	0	0	0	0	0	FALSE	0	0	0	0	0	0	FALSE	FALSE	0
2017	12	1	79	44	2	53	0	0	1	2	2	1	1	1	1	1	1	14	14	14	0	0	0	0	0	0	0	0	0	0	0	0	0	0	0	0	0	0	0	FALSE	0	0	0	0	0	0	FALSE	FALSE	0
2017	12	1	79	43	2	63	0	0	1	2	1	2	2	1	1	1	1	1	1	1	0	0	0	0	0	0	0	0	0	0	0	0	0	0	0	0	0	0	0	FALSE	0	0	0	0	0	0	FALSE	FALSE	0
2017	12	1	79	42	2	64	0	0	1	1	1	6	2	6	1	3	1	12	1	1	0	0	0	0	44	0	3	0	1	0	1	0	0	0	4	0	0	0	0	FALSE	0	0	0	0	0	0	FALSE	FALSE	0
2017	12	1	79	41	2	77	0	0	1	1	1	1	1	1	1	1	1	14	14	14	0	0	0	0	0	0	0	0	0	0	0	0	0	0	0	0	0	0	0	FALSE	0	0	0	0	0	0	FALSE	FALSE	0
2017	12	1	79	40	2	78	0	0	1	1	1	1	1	1	1	1	1	14	14	14	0	0	0	0	0	0	0	0	0	0	0	0	0	0	0	0	0	0	0	FALSE	0	0	0	0	0	0	FALSE	FALSE	0
2017	12	1	79	39	2	54	0	0	1	1	1	1	1	1	1	1	1	14	14	14	0	0	0	0	0	0	0	0	0	0	0	0	0	0	0	0	0	0	0	FALSE	0	0	0	0	0	0	FALSE	FALSE	0
2017	12	1	79	38	2	84	0	0	1	1	1	1	2	1	2	4	5	14	4	14	0	0	0	0	64	72	3	3	2	2	1	1	0	0	5	4	0	0	0	FALSE	0	0	0	0	0	0	FALSE	FALSE	0
2017	12	1	79	37	2	62	0	0	1	1	1	1	1	1	1	1	1	14	14	14	0	0	0	0	0	0	0	0	0	0	0	0	0	0	0	0	0	0	0	FALSE	0	0	0	0	0	0	FALSE	FALSE	0
2017	12	1	79	36	1	62	0	0	1	1	2	1	1	1	1	1	1	14	14	14	0	0	0	0	0	0	0	0	0	0	0	0	0	0	0	0	0	0	0	FALSE	0	0	0	0	0	0	FALSE	FALSE	0
2017	12	1	79	35	1	72	0	0	1	1	2	5	2	5	2	1	1	11	11	11	0	0	0	0	0	0	0	0	0	0	0	0	0	0	0	0	0	0	0	FALSE	0	0	0	0	0	0	FALSE	FALSE	0
2017	12	1	79	34	2	72	0	0	1	1	1	3	3	2	2	2	2	3	3	3	0	0	4	0	0	0	0	0	0	0	0	0	0	0	0	0	0	0	0	FALSE	0	0	0	0	0	0	FALSE	FALSE	0
2017	12	1	79	33	2	72	0	0	1	1	1	1	1	1	1	1	1	14	14	14	0	0	0	0	0	0	0	0	0	0	0	0	0	0	0	0	0	0	0	FALSE	0	0	0	0	0	0	FALSE	FALSE	0
2017	12	1	79	32	1	68	0	0	1	1	1	1	1	1	1	1	1	14	14	14	0	0	0	0	0	0	0	0	0	0	0	0	0	0	0	0	0	0	0	FALSE	0	0	0	0	0	0	FALSE	FALSE	0
2017	12	1	79	31	2	79	0	0	1	1	1	1	1	1	1	1	1	14	14	14	0	0	0	0	0	0	0	0	0	0	0	0	0	0	0	0	0	0	0	FALSE	0	0	0	0	0	0	FALSE	FALSE	0
2017	12	1	79	30	2	67	0	0	1	1	1	1	1	1	1	1	1	14	14	14	0	0	0	0	0	0	0	0	0	0	0	0	0	0	0	0	0	0	0	FALSE	0	0	0	0	0	0	FALSE	FALSE	0
2017	12	1	79	29	1	80	0	0	1	1	1	3	3	3	3	2	2	3	3	3	0	0	7	0	0	0	0	0	0	0	0	0	0	0	0	0	0	0	0	FALSE	0	0	0	0	0	0	FALSE	FALSE	0
2017	12	1	79	28	2	69	0	0	1	1	2	1	1	1	1	1	1	14	14	14	0	0	0	0	0	0	0	0	0	0	0	0	0	0	0	0	0	0	0	FALSE	0	0	0	0	0	0	FALSE	FALSE	0
2017	12	1	79	27	1	84	0	0	1	1	1	1	1	1	1	1	1	14	14	14	0	0	0	0	0	0	0	0	0	0	0	0	0	0	0	0	0	0	0	FALSE	0	0	0	0	0	0	FALSE	FALSE	0
2017	12	1	79	26	1	52	0	0	1	1	1	1	1	1	1	1	1	14	14	14	0	0	0	0	0	0	0	0	0	0	0	0	0	0	0	0	0	0	0	FALSE	0	0	0	0	0	0	FALSE	FALSE	0
2017	12	1	79	25	1	75	0	0	1	1	1	3	2	2	2	2	2	3	3	3	0	0	1	4	0	0	0	0	0	0	0	0	0	0	0	0	0	0	0	FALSE	0	0	0	0	0	0	FALSE	FALSE	0
2017	12	1	79	24	2	68	0	0	1	1	1	1	1	1	1	1	1	14	14	14	0	0	0	0	0	0	0	0	0	0	0	0	0	0	0	0	0	0	0	FALSE	0	0	0	0	0	0	FALSE	FALSE	0
2017	12	1	79	23	2	64	0	0	1	1	2	1	1	1	1	1	1	14	14	14	0	0	0	0	0	0	0	0	0	0	0	0	0	0	0	0	0	0	0	FALSE	0	0	0	0	0	0	FALSE	FALSE	0
2017	12	1	79	22	1	73	0	0	1	1	1	1	1	1	1	1	1	14	14	14	0	0	0	0	0	0	0	0	0	0	0	0	0	0	0	0	0	0	0	FALSE	0	0	0	0	0	0	FALSE	FALSE	0
2017	12	1	79	21	2	70	0	0	1	1	1	1	1	1	1	4	1	14	14	14	0	0	0	0	65	0	3	0	2	0	1	0	0	0	5	0	0	0	0	FALSE	0	0	0	0	0	0	FALSE	FALSE	0
2017	12	1	79	20	1	76	0	0	1	1	1	1	2	1	2	4	2	14	3	14	0	0	1	4	75	0	3	0	2	0	1	0	0	0	5	0	0	0	0	FALSE	0	0	0	0	0	0	FALSE	FALSE	0
2017	12	1	79	19	1	65	0	0	1	1	2	1	1	1	1	1	1	14	14	14	0	0	0	0	0	0	0	0	0	0	0	0	0	0	0	0	0	0	0	FALSE	0	0	0	0	0	0	FALSE	FALSE	0
2017	12	1	79	18	2	75	0	0	1	1	1	7	7	7	7	6	1	9	9	9	0	0	0	0	0	0	0	0	0	0	0	0	0	0	0	0	0	0	0	FALSE	0	0	0	0	0	0	FALSE	FALSE	0
2017	12	1	79	17	2	86	0	0	1	1	1	2	2	2	2	4	2	4	3	3	0	0	1	4	66	0	3	0	2	0	1	0	0	0	4	0	0	0	0	FALSE	0	0	0	0	0	0	FALSE	FALSE	0
2017	12	1	79	16	2	56	0	0	1	1	2	1	1	1	1	4	4	14	14	14	0	0	0	0	52	54	1	3	2	2	1	1	0	0	5	5	0	0	0	FALSE	0	0	0	0	0	0	FALSE	FALSE	0
2017	12	1	79	15	2	62	0	0	1	1	1	1	1	1	1	1	1	14	14	14	0	0	0	0	0	0	0	0	0	0	0	0	0	0	0	0	0	0	0	FALSE	0	0	0	0	0	0	FALSE	FALSE	0
2017	12	1	79	14	2	77	0	0	1	1	1	3	2	3	2	1	1	11	11	11	0	0	0	0	0	0	0	0	0	0	0	0	0	0	0	0	0	0	0	FALSE	0	0	0	0	0	0	FALSE	FALSE	0
2017	12	1	79	13	1	75	0	0	1	1	1	1	1	1	1	1	1	14	14	14	0	0	0	0	0	0	0	0	0	0	0	0	0	0	0	0	0	0	0	FALSE	0	0	0	0	0	0	FALSE	FALSE	0
2017	12	1	79	12	1	64	0	0	1	1	1	1	1	1	1	1	1	14	14	14	0	0	0	0	0	0	0	0	0	0	0	0	0	0	0	0	0	0	0	FALSE	0	0	0	0	0	0	FALSE	FALSE	0
2017	12	1	79	11	2	53	0	0	1	1	1	1	1	1	1	1	1	14	14	14	0	0	0	0	0	0	0	0	0	0	0	0	0	0	0	0	0	0	0	FALSE	0	0	0	0	0	0	FALSE	FALSE	0
2017	12	1	79	10	2	60	0	0	1	1	1	1	1	1	1	1	1	14	14	14	0	0	0	0	0	0	0	0	0	0	0	0	0	0	0	0	0	0	0	FALSE	0	0	0	0	0	0	FALSE	FALSE	0
2017	12	1	79	9	1	67	0	0	1	1	1	1	2	1	2	1	2	14	3	14	0	0	1	4	0	0	0	0	0	0	0	0	0	0	0	0	0	0	0	FALSE	0	0	0	0	0	0	FALSE	FALSE	0
2017	12	1	79	8	1	59	0	0	1	1	2	1	1	1	1	1	1	14	14	14	0	0	0	0	0	0	0	0	0	0	0	0	0	0	0	0	0	0	0	FALSE	0	0	0	0	0	0	FALSE	FALSE	0
2017	12	1	79	7	1	67	0	0	1	2	1	1	1	1	1	4	4	14	14	14	0	0	0	0	64	64	1	1	2	2	1	1	0	0	5	5	0	0	0	FALSE	0	0	0	0	0	0	FALSE	FALSE	0
2017	12	1	79	6	1	81	0	0	1	1	1	1	4	1	4	1	2	14	3	14	0	0	1	4	0	0	0	0	0	0	0	0	0	0	0	0	0	0	0	FALSE	0	0	0	0	0	0	FALSE	FALSE	0
2017	12	1	79	5	1	60	0	0	1	1	1	2	6	2	6	1	2	10	3	3	0	0	1	4	0	0	0	0	0	0	0	0	0	0	0	0	0	0	0	FALSE	0	0	0	0	0	0	FALSE	FALSE	0
2017	12	1	79	4	1	83	0	0	1	2	1	1	1	1	1	1	1	14	14	14	0	0	0	0	0	0	0	0	0	0	0	0	0	0	0	0	0	0	0	FALSE	0	0	0	0	0	0	FALSE	FALSE	0
2017	12	1	79	3	2	65	0	0	1	1	1	1	1	1	1	1	1	14	14	14	0	0	0	0	0	0	0	0	0	0	0	0	0	0	0	0	0	0	0	FALSE	0	0	0	0	0	0	FALSE	FALSE	0
2017	12	1	79	2	1	73	0	0	1	1	1	1	1	1	1	4	1	14	14	14	0	0	0	0	70	0	1	0	2	0	1	0	0	0	5	0	0	0	0	FALSE	0	0	0	0	0	0	FALSE	FALSE	0
2017	12	1	79	1	2	72	0	0	1	1	1	1	1	1	1	1	1	14	14	14	0	0	0	0	0	0	0	0	0	0	0	0	0	0	0	0	0	0	0	FALSE	0	0	0	0	0	0	FALSE	FALSE	0
2017	12	1	47	50	1	56	0	0	1	1	1	1	2	1	1	1	1	14	1	14	0	0	0	0	0	0	0	0	0	0	0	0	0	0	0	0	0	0	0	FALSE	0	0	0	0	0	0	FALSE	FALSE	0
2017	12	1	47	49	2	50	0	0	1	1	1	1	1	1	1	1	1	14	14	14	0	0	0	0	0	0	0	0	0	0	0	0	0	0	0	0	0	0	0	FALSE	0	0	0	0	0	0	FALSE	FALSE	0
2017	12	1	47	48	1	60	0	0	2	0	0	0	0	0	0	0	0	0	0	0	1	1	0	0	0	0	0	0	0	0	0	0	0	0	0	0	0	0	0	FALSE	0	0	0	0	0	0	FALSE	FALSE	0
2017	12	1	47	47	1	60	0	0	1	1	1	1	1	1	1	1	1	14	14	14	0	0	0	0	0	0	0	0	0	0	0	0	0	0	0	0	0	0	0	FALSE	0	0	0	0	0	0	FALSE	FALSE	0
2017	12	1	47	46	2	50	0	0	1	1	1	1	1	1	1	1	1	14	14	14	0	0	0	0	0	0	0	0	0	0	0	0	0	0	0	0	0	0	0	FALSE	0	0	0	0	0	0	FALSE	FALSE	0
2017	12	1	47	45	2	50	0	0	1	1	1	2	2	1	1	1	1	1	1	1	0	0	0	0	0	0	0	0	0	0	0	0	0	0	0	0	0	0	0	FALSE	0	0	0	0	0	0	FALSE	FALSE	0
2017	12	1	47	44	2	50	0	0	1	1	1	1	1	1	1	1	1	14	14	14	0	0	0	0	0	0	0	0	0	0	0	0	0	0	0	0	0	0	0	FALSE	0	0	0	0	0	0	FALSE	FALSE	0
2017	12	1	47	43	1	67	0	0	1	1	1	2	1	1	1	1	1	1	14	14	0	0	0	0	0	0	0	0	0	0	0	0	0	0	0	0	0	0	0	FALSE	0	0	0	0	0	0	FALSE	FALSE	0
2017	12	1	47	42	2	59	0	0	1	1	1	1	1	1	1	1	1	14	14	14	0	0	0	0	0	0	0	0	0	0	0	0	0	0	0	0	0	0	0	FALSE	0	0	0	0	0	0	FALSE	FALSE	0
2017	12	1	47	41	1	51	0	0	1	1	1	1	1	1	1	1	1	14	14	14	0	0	0	0	0	0	0	0	0	0	0	0	0	0	0	0	0	0	0	FALSE	0	0	0	0	0	0	FALSE	FALSE	0
2017	12	1	47	40	1	51	0	0	1	1	1	1	3	1	3	1	1	14	13	14	0	0	0	0	0	0	0	0	0	0	0	0	0	0	0	0	0	0	0	FALSE	0	0	0	0	0	0	FALSE	FALSE	0
2017	12	1	47	39	1	50	0	0	1	1	1	1	1	1	1	1	1	14	14	14	0	0	0	0	0	0	0	0	0	0	0	0	0	0	0	0	0	0	0	FALSE	0	0	0	0	0	0	FALSE	FALSE	0
2017	12	1	47	38	2	55	0	0	1	1	1	1	1	1	1	1	1	14	14	14	0	0	0	0	0	0	0	0	0	0	0	0	0	0	0	0	0	0	0	FALSE	0	0	0	0	0	0	FALSE	FALSE	0
2017	12	1	47	37	1	57	0	0	1	1	1	1	1	1	1	1	1	14	14	14	0	0	0	0	0	0	0	0	0	0	0	0	0	0	0	0	0	0	0	FALSE	0	0	0	0	0	0	FALSE	FALSE	0
2017	12	1	47	36	1	50	0	0	1	1	1	1	1	1	1	1	1	14	14	14	0	0	0	0	0	0	0	0	0	0	0	0	0	0	0	0	0	0	0	FALSE	0	0	0	0	0	0	FALSE	FALSE	0
2017	12	1	47	35	2	50	0	0	1	1	1	1	1	1	1	1	1	14	14	14	0	0	0	0	0	0	0	0	0	0	0	0	0	0	0	0	0	0	0	FALSE	0	0	0	0	0	0	FALSE	FALSE	0
2017	12	1	47	34	2	53	0	0	1	1	1	1	1	1	1	1	1	14	14	14	0	0	0	0	0	0	0	0	0	0	0	0	0	0	0	0	0	0	0	FALSE	0	0	0	0	0	0	FALSE	FALSE	0
2017	12	1	47	33	2	50	0	0	1	1	1	1	1	1	1	1	1	14	14	14	0	0	0	0	0	0	0	0	0	0	0	0	0	0	0	0	0	0	0	FALSE	0	0	0	0	0	0	FALSE	FALSE	0
2017	12	1	47	32	1	73	0	0	1	1	1	2	3	1	3	1	2	1	3	1	0	0	1	6	0	0	0	0	0	0	0	0	0	0	0	0	0	0	0	FALSE	0	0	0	0	0	0	FALSE	FALSE	0
2017	12	1	47	31	1	52	0	0	1	1	1	1	1	1	1	1	1	14	14	14	0	0	0	0	0	0	0	0	0	0	0	0	0	0	0	0	0	0	0	FALSE	0	0	0	0	0	0	FALSE	FALSE	0
2017	12	1	47	30	1	83	0	0	1	1	1	3	3	3	3	2	2	3	3	3	0	0	1	6	0	0	0	0	0	0	0	0	0	0	0	0	0	0	0	FALSE	0	0	0	0	0	0	FALSE	FALSE	0
2017	12	1	47	29	2	65	0	0	1	1	1	2	1	1	1	1	1	1	14	14	0	0	0	0	0	0	0	0	0	0	0	0	0	0	0	0	0	0	0	FALSE	0	0	0	0	0	0	FALSE	FALSE	0
2017	12	1	47	28	1	81	0	0	1	1	2	3	3	2	2	2	2	3	3	3	0	0	1	6	0	0	0	0	0	0	0	0	0	0	0	0	0	0	0	FALSE	0	0	0	0	0	0	FALSE	FALSE	0
2017	12	1	47	27	2	57	0	0	1	1	1	1	1	1	1	1	1	14	14	14	0	0	0	0	0	0	0	0	0	0	0	0	0	0	0	0	0	0	0	FALSE	0	0	0	0	0	0	FALSE	FALSE	0
2017	12	1	47	26	2	59	0	0	1	1	1	1	7	1	7	1	6	14	6	14	0	0	0	0	0	0	0	0	0	0	0	0	0	0	0	0	0	0	0	FALSE	0	0	0	0	0	0	FALSE	FALSE	0
2017	12	1	47	25	2	70	0	0	1	1	1	2	1	1	1	1	1	1	14	14	0	0	0	0	0	0	0	0	0	0	0	0	0	0	0	0	0	0	0	FALSE	0	0	0	0	0	0	FALSE	FALSE	0
2017	12	1	47	24	2	62	0	0	1	1	1	2	2	1	1	1	1	1	1	1	0	0	0	0	0	0	0	0	0	0	0	0	0	0	0	0	0	0	0	FALSE	0	0	0	0	0	0	FALSE	FALSE	0
2017	12	1	47	23	2	67	0	0	1	1	1	1	2	1	2	1	2	14	3	14	0	0	1	6	0	0	0	0	0	0	0	0	0	0	0	0	0	0	0	FALSE	0	0	0	0	0	0	FALSE	FALSE	0
2017	12	1	47	22	1	82	0	0	1	1	1	7	3	7	3	2	5	3	4	3	0	0	1	6	0	68	0	1	0	2	0	1	0	0	0	4	0	0	0	FALSE	0	0	0	0	0	0	FALSE	FALSE	0
2017	12	1	47	21	1	92	0	0	1	1	1	3	4	3	3	2	2	3	3	3	0	0	1	6	0	0	0	0	0	0	0	0	0	0	0	0	0	0	0	FALSE	0	0	0	0	0	0	FALSE	FALSE	0
2017	12	1	47	20	2	62	0	0	1	1	1	1	6	1	6	1	4	14	12	14	0	0	0	0	0	60	0	1	0	2	0	1	0	0	0	1	0	0	0	FALSE	0	0	0	0	0	0	FALSE	FALSE	0
2017	12	1	47	19	2	55	0	0	1	1	1	1	1	1	1	1	1	14	14	14	0	0	0	0	0	0	0	0	0	0	0	0	0	0	0	0	0	0	0	FALSE	0	0	0	0	0	0	FALSE	FALSE	0
2017	12	1	47	18	2	55	0	0	1	1	1	1	1	1	1	1	1	14	14	14	0	0	0	0	0	0	0	0	0	0	0	0	0	0	0	0	0	0	0	FALSE	0	0	0	0	0	0	FALSE	FALSE	0
2017	12	1	47	17	1	63	0	0	1	1	1	1	1	1	1	1	1	14	14	14	0	0	0	0	0	0	0	0	0	0	0	0	0	0	0	0	0	0	0	FALSE	0	0	0	0	0	0	FALSE	FALSE	0
2017	12	1	47	16	2	64	0	0	1	1	1	2	1	1	1	1	1	1	14	14	0	0	0	0	0	0	0	0	0	0	0	0	0	0	0	0	0	0	0	FALSE	0	0	0	0	0	0	FALSE	FALSE	0
2017	12	1	47	15	1	50	0	0	1	1	1	3	3	3	3	1	1	12	12	12	0	0	0	0	0	0	0	0	0	0	0	0	0	0	0	0	0	0	0	FALSE	0	0	0	0	0	0	FALSE	FALSE	0
2017	12	1	47	14	1	60	0	0	1	1	1	2	2	1	1	1	1	1	1	1	0	0	0	0	0	0	0	0	0	0	0	0	0	0	0	0	0	0	0	FALSE	0	0	0	0	0	0	FALSE	FALSE	0
2017	12	1	47	13	2	57	0	0	1	1	1	1	1	1	1	1	1	14	14	14	0	0	0	0	0	0	0	0	0	0	0	0	0	0	0	0	0	0	0	FALSE	0	0	0	0	0	0	FALSE	FALSE	0
2017	12	1	47	12	2	55	0	0	1	1	1	1	1	1	1	1	1	14	14	14	0	0	0	0	0	0	0	0	0	0	0	0	0	0	0	0	0	0	0	FALSE	0	0	0	0	0	0	FALSE	FALSE	0
2017	12	1	47	11	2	51	0	0	1	1	1	1	1	1	1	1	1	14	14	14	0	0	0	0	0	0	0	0	0	0	0	0	0	0	0	0	0	0	0	FALSE	0	0	0	0	0	0	FALSE	FALSE	0
2017	12	1	47	10	2	55	0	0	1	1	1	2	3	1	2	1	2	1	3	1	0	0	6	7	0	0	0	0	0	0	0	0	0	0	0	0	0	0	0	FALSE	0	0	0	0	0	0	FALSE	FALSE	0
2017	12	1	47	9	2	50	0	0	1	1	1	1	1	1	1	1	1	14	14	14	0	0	0	0	0	0	0	0	0	0	0	0	0	0	0	0	0	0	0	FALSE	0	0	0	0	0	0	FALSE	FALSE	0
2017	12	1	47	8	2	72	0	0	1	1	1	2	1	1	1	1	1	1	14	14	0	0	0	0	0	0	0	0	0	0	0	0	0	0	0	0	0	0	0	FALSE	0	0	0	0	0	0	FALSE	FALSE	0
2017	12	1	47	7	2	50	0	0	1	1	1	1	1	1	1	1	1	14	14	14	0	0	0	0	0	0	0	0	0	0	0	0	0	0	0	0	0	0	0	FALSE	0	0	0	0	0	0	FALSE	FALSE	0
2017	12	1	47	6	1	50	0	0	1	1	1	2	2	1	2	1	2	1	3	1	0	0	1	6	0	0	0	0	0	0	0	0	0	0	0	0	0	0	0	FALSE	0	0	0	0	0	0	FALSE	FALSE	0
2017	12	1	47	5	1	81	0	0	1	1	1	1	7	1	7	4	6	14	7	14	0	0	0	0	66	0	1	0	2	0	1	0	0	0	5	0	0	0	0	FALSE	0	0	0	0	0	0	FALSE	FALSE	0
2017	12	1	47	4	2	87	0	0	1	1	1	4	5	4	5	4	2	11	3	3	0	0	1	6	76	0	1	0	2	0	1	0	0	0	1	0	0	0	0	FALSE	0	0	0	0	0	0	FALSE	FALSE	0
2017	12	1	47	3	2	63	0	0	1	1	1	2	2	1	1	1	1	1	1	1	0	0	0	0	0	0	0	0	0	0	0	0	0	0	0	0	0	0	0	FALSE	0	0	0	0	0	0	FALSE	FALSE	0
2017	12	1	47	2	2	51	0	0	1	1	1	1	1	1	1	1	1	14	14	14	0	0	0	0	0	0	0	0	0	0	0	0	0	0	0	0	0	0	0	FALSE	0	0	0	0	0	0	FALSE	FALSE	0
2017	12	1	47	1	1	56	0	0	1	2	2	1	1	1	1	1	1	14	14	14	0	0	0	0	0	0	0	0	0	0	0	0	0	0	0	0	0	0	0	FALSE	0	0	0	0	0	0	FALSE	FALSE	0
2017	12	1	70	50	2	65	0	0	1	1	1	1	1	1	1	1	1	14	14	14	0	0	0	0	0	0	0	0	0	0	0	0	0	0	0	0	0	0	0	FALSE	0	0	0	0	0	0	FALSE	FALSE	0
2017	12	1	70	49	2	80	0	0	1	1	1	3	3	3	3	1	1	12	12	12	0	0	0	0	0	0	0	0	0	0	0	0	0	0	0	0	0	0	0	FALSE	0	0	0	0	0	0	FALSE	FALSE	0
2017	12	1	70	48	2	61	0	0	1	1	1	2	1	1	1	1	1	1	14	14	0	0	0	0	0	0	0	0	0	0	0	0	0	0	0	0	0	0	0	FALSE	0	0	0	0	0	0	FALSE	FALSE	0
2017	12	1	70	47	1	54	0	0	1	1	1	1	1	1	1	1	1	14	14	14	0	0	0	0	0	0	0	0	0	0	0	0	0	0	0	0	0	0	0	FALSE	0	0	0	0	0	0	FALSE	FALSE	0
2017	12	1	70	46	1	53	0	0	1	1	1	1	1	1	1	1	1	14	14	14	0	0	0	0	0	0	0	0	0	0	0	0	0	0	0	0	0	0	0	FALSE	0	0	0	0	0	0	FALSE	FALSE	0
2017	12	1	70	45	1	51	0	0	1	1	1	1	1	1	1	1	1	14	14	14	0	0	0	0	0	0	0	0	0	0	0	0	0	0	0	0	0	0	0	FALSE	0	0	0	0	0	0	FALSE	FALSE	0
2017	12	1	70	44	1	60	0	0	1	1	1	1	1	1	1	1	1	14	14	14	0	0	0	0	0	0	0	0	0	0	0	0	0	0	0	0	0	0	0	FALSE	0	0	0	0	0	0	FALSE	FALSE	0
2017	12	1	70	43	1	53	0	0	1	1	1	1	1	1	1	1	1	14	14	14	0	0	0	0	0	0	0	0	0	0	0	0	0	0	0	0	0	0	0	FALSE	0	0	0	0	0	0	FALSE	FALSE	0
2017	12	1	70	42	2	54	0	0	1	1	1	1	1	1	1	1	1	14	14	14	0	0	0	0	0	0	0	0	0	0	0	0	0	0	0	0	0	0	0	FALSE	0	0	0	0	0	0	FALSE	FALSE	0
2017	12	1	70	41	1	60	0	0	1	1	1	1	1	1	1	1	1	14	14	14	0	0	0	0	0	0	0	0	0	0	0	0	0	0	0	0	0	0	0	FALSE	0	0	0	0	0	0	FALSE	FALSE	0
2017	12	1	70	40	1	76	0	0	1	1	1	2	7	1	7	4	6	1	7	1	0	0	0	0	69	0	1	0	2	0	1	0	0	0	3	0	0	0	0	FALSE	0	0	0	0	0	0	FALSE	FALSE	0
2017	12	1	70	39	2	75	0	0	1	1	1	1	7	1	7	1	6	14	7	14	0	0	0	0	0	0	0	0	0	0	0	0	0	0	0	0	0	0	0	FALSE	0	0	0	0	0	0	FALSE	FALSE	0
2017	12	1	70	38	1	68	0	0	1	2	1	4	6	4	6	4	6	6	6	6	0	0	0	0	63	0	2	0	2	0	3	0	0	0	1	0	0	0	0	FALSE	0	0	0	0	0	0	FALSE	FALSE	0
2017	12	1	70	37	1	52	0	0	1	1	1	1	1	1	1	1	1	14	14	14	0	0	0	0	0	0	0	0	0	0	0	0	0	0	0	0	0	0	0	FALSE	0	0	0	0	0	0	FALSE	FALSE	0
2017	12	1	70	36	2	73	0	0	1	1	1	1	1	1	1	1	1	14	14	14	0	0	0	0	0	0	0	0	0	0	0	0	0	0	0	0	0	0	0	FALSE	0	0	0	0	0	0	FALSE	FALSE	0
2017	12	1	70	35	1	65	0	0	1	1	1	1	1	1	1	1	1	14	14	14	0	0	0	0	0	0	0	0	0	0	0	0	0	0	0	0	0	0	0	FALSE	0	0	0	0	0	0	FALSE	FALSE	0
2017	12	1	70	34	1	72	0	0	2	0	0	0	0	0	0	0	0	0	0	0	1	1	0	0	0	0	0	0	0	0	0	0	0	0	0	0	0	0	0	FALSE	0	0	0	0	0	0	FALSE	FALSE	0
2017	12	1	70	33	1	55	0	0	1	1	1	1	1	1	1	1	1	14	14	14	0	0	0	0	0	0	0	0	0	0	0	0	0	0	0	0	0	0	0	FALSE	0	0	0	0	0	0	FALSE	FALSE	0
2017	12	1	70	32	1	79	0	0	1	1	1	2	2	1	1	1	1	1	1	1	0	0	0	0	0	0	0	0	0	0	0	0	0	0	0	0	0	0	0	FALSE	0	0	0	0	0	0	FALSE	FALSE	0
2017	12	1	70	31	2	73	0	0	1	1	1	1	3	1	3	1	2	14	3	14	0	0	1	7	0	0	0	0	0	0	0	0	0	0	0	0	0	0	0	FALSE	0	0	0	0	0	0	FALSE	FALSE	0
2017	12	1	70	30	2	52	0	0	1	1	1	3	1	3	1	1	1	12	14	14	0	0	0	0	0	0	0	0	0	0	0	0	0	0	0	0	0	0	0	FALSE	0	0	0	0	0	0	FALSE	FALSE	0
2017	12	1	70	29	2	87	0	0	1	1	1	6	2	5	1	2	1	3	1	1	0	0	1	6	0	0	0	0	0	0	0	0	0	0	0	0	0	0	0	FALSE	0	0	0	0	0	0	FALSE	FALSE	0
2017	12	1	70	28	1	88	0	0	1	1	1	6	6	6	6	2	2	3	3	3	0	0	1	6	0	0	0	0	0	0	0	0	0	0	0	0	0	0	0	FALSE	0	0	0	0	0	0	FALSE	FALSE	0
2017	12	1	70	27	1	63	0	0	1	1	1	2	5	1	4	1	6	1	6	1	0	0	0	0	0	0	0	0	0	0	0	0	0	0	0	0	0	0	0	FALSE	0	0	0	0	0	0	FALSE	FALSE	0
2017	12	1	70	26	1	63	0	0	1	1	1	1	7	1	7	1	6	14	13	14	0	0	0	0	0	0	0	0	0	0	0	0	0	0	0	0	0	0	0	FALSE	0	0	0	0	0	0	FALSE	FALSE	0
2017	12	1	70	25	2	61	0	0	1	1	1	1	1	1	1	1	1	14	14	14	0	0	0	0	0	0	0	0	0	0	0	0	0	0	0	0	0	0	0	FALSE	0	0	0	0	0	0	FALSE	FALSE	0
2017	12	1	70	24	1	66	0	0	1	1	1	3	3	3	3	1	1	12	12	12	0	0	0	0	0	0	0	0	0	0	0	0	0	0	0	0	0	0	0	FALSE	0	0	0	0	0	0	FALSE	FALSE	0
2017	12	1	70	23	1	76	0	0	1	1	1	3	6	3	5	1	1	12	12	12	0	0	0	0	0	0	0	0	0	0	0	0	0	0	0	0	0	0	0	FALSE	0	0	0	0	0	0	FALSE	FALSE	0
2017	12	1	70	22	2	54	0	0	1	1	1	1	1	1	1	1	1	14	14	14	0	0	0	0	0	0	0	0	0	0	0	0	0	0	0	0	0	0	0	FALSE	0	0	0	0	0	0	FALSE	FALSE	0
2017	12	1	70	21	2	85	0	0	1	1	1	3	3	3	3	2	1	3	6	3	0	0	5	0	0	0	0	0	0	0	0	0	0	0	0	0	0	0	0	FALSE	0	0	0	0	0	0	FALSE	FALSE	0
2017	12	1	70	20	1	50	0	0	1	1	1	1	1	1	1	1	1	14	14	14	0	0	0	0	0	0	0	0	0	0	0	0	0	0	0	0	0	0	0	FALSE	0	0	0	0	0	0	FALSE	FALSE	0
2017	12	1	70	19	1	58	0	0	1	1	1	1	1	1	1	1	1	14	14	14	0	0	0	0	0	0	0	0	0	0	0	0	0	0	0	0	0	0	0	FALSE	0	0	0	0	0	0	FALSE	FALSE	0
2017	12	1	70	18	2	72	0	0	1	1	1	3	6	3	6	5	2	11	3	3	0	0	4	0	62	0	1	0	2	0	1	0	0	0	1	0	0	0	0	FALSE	0	0	0	0	0	0	FALSE	FALSE	0
2017	12	1	70	17	1	88	0	0	1	1	1	2	1	2	1	2	1	3	14	14	0	0	1	0	0	0	0	0	0	0	0	0	0	0	0	0	0	0	0	FALSE	0	0	0	0	0	0	FALSE	FALSE	0
2017	12	1	70	16	2	84	0	0	1	1	1	3	3	2	2	2	2	3	3	3	0	0	2	0	0	0	0	0	0	0	0	0	0	0	0	0	0	0	0	FALSE	0	0	0	0	0	0	FALSE	FALSE	0
2017	12	1	70	15	2	55	0	0	1	1	1	5	5	5	5	1	1	12	12	12	0	0	0	0	0	0	0	0	0	0	0	0	0	0	0	0	0	0	0	FALSE	0	0	0	0	0	0	FALSE	FALSE	0
2017	12	1	70	14	2	50	0	0	1	1	1	1	1	1	1	1	1	14	14	14	0	0	0	0	0	0	0	0	0	0	0	0	0	0	0	0	0	0	0	FALSE	0	0	0	0	0	0	FALSE	FALSE	0
2017	12	1	70	13	2	54	0	0	2	0	0	0	0	0	0	0	0	0	0	0	1	1	0	0	0	0	0	0	0	0	0	0	0	0	0	0	0	0	0	FALSE	0	0	0	0	0	0	FALSE	FALSE	0
2017	12	1	70	12	1	64	0	0	1	1	1	3	1	1	1	1	1	1	14	14	0	0	0	0	0	0	0	0	0	0	0	0	0	0	0	0	0	0	0	FALSE	0	0	0	0	0	0	FALSE	FALSE	0
2017	12	1	70	11	2	59	0	0	1	1	1	1	1	1	1	1	1	14	14	14	0	0	0	0	0	0	0	0	0	0	0	0	0	0	0	0	0	0	0	FALSE	0	0	0	0	0	0	FALSE	FALSE	0
2017	12	1	70	10	2	78	0	0	1	1	1	1	2	1	1	4	4	14	1	14	0	0	0	0	72	72	1	1	2	2	1	1	0	0	5	3	0	0	0	FALSE	0	0	0	0	0	0	FALSE	FALSE	0
2017	12	1	70	9	2	87	0	0	1	1	1	6	3	6	3	2	5	3	4	3	0	0	4	0	0	82	0	1	0	2	0	1	0	0	0	4	0	0	0	FALSE	0	0	0	0	0	0	FALSE	FALSE	0
2017	12	1	70	8	2	82	0	0	1	1	1	2	3	2	3	1	1	9	9	9	0	0	0	0	0	0	0	0	0	0	0	0	0	0	0	0	0	0	0	FALSE	0	0	0	0	0	0	FALSE	FALSE	0
2017	12	1	70	7	1	75	0	0	1	1	1	1	1	1	1	4	4	14	14	14	0	0	0	0	60	60	1	1	2	2	1	1	0	0	5	5	0	0	0	FALSE	0	0	0	0	0	0	FALSE	FALSE	0
2017	12	1	70	6	1	85	0	0	1	1	1	1	1	1	1	1	1	14	14	14	0	0	0	0	0	0	0	0	0	0	0	0	0	0	0	0	0	0	0	FALSE	0	0	0	0	0	0	FALSE	FALSE	0
2017	12	1	70	5	1	51	0	0	1	1	1	1	1	1	1	1	1	14	14	14	0	0	0	0	0	0	0	0	0	0	0	0	0	0	0	0	0	0	0	FALSE	0	0	0	0	0	0	FALSE	FALSE	0
2017	12	1	70	4	1	61	0	0	1	1	1	1	1	1	1	1	1	14	14	14	0	0	0	0	0	0	0	0	0	0	0	0	0	0	0	0	0	0	0	FALSE	0	0	0	0	0	0	FALSE	FALSE	0
2017	12	1	70	3	2	60	0	0	1	1	1	1	1	1	1	1	1	14	14	14	0	0	0	0	0	0	0	0	0	0	0	0	0	0	0	0	0	0	0	FALSE	0	0	0	0	0	0	FALSE	FALSE	0
2017	12	1	70	2	2	58	0	0	1	1	1	1	1	1	1	1	1	14	14	14	0	0	0	0	0	0	0	0	0	0	0	0	0	0	0	0	0	0	0	FALSE	0	0	0	0	0	0	FALSE	FALSE	0
2017	12	1	70	1	1	60	0	0	1	1	1	2	1	1	1	1	1	1	14	14	0	0	0	0	0	0	0	0	0	0	0	0	0	0	0	0	0	0	0	FALSE	0	0	0	0	0	0	FALSE	FALSE	0
2017	12	1	83	50	1	55	0	0	1	1	2	1	1	1	1	1	1	14	14	14	0	0	0	0	0	0	0	0	0	0	0	0	0	0	0	0	0	0	0	FALSE	0	0	0	0	0	0	FALSE	FALSE	0
2017	12	1	83	49	1	60	0	0	1	2	2	1	1	1	1	1	1	14	14	14	0	0	0	0	0	0	0	0	0	0	0	0	0	0	0	0	0	0	0	FALSE	0	0	0	0	0	0	FALSE	FALSE	0
2017	12	1	83	48	1	57	0	0	1	1	1	1	1	1	1	4	1	14	14	14	0	0	0	0	56	0	4	0	2	0	1	0	0	0	5	0	0	0	0	FALSE	0	0	0	0	0	0	FALSE	FALSE	0
2017	12	1	83	47	2	51	0	0	1	1	1	1	1	1	1	1	1	14	14	14	0	0	0	0	0	0	0	0	0	0	0	0	0	0	0	0	0	0	0	FALSE	0	0	0	0	0	0	FALSE	FALSE	0
2017	12	1	83	46	1	60	0	0	1	1	1	1	1	1	1	1	1	14	14	14	0	0	0	0	0	0	0	0	0	0	0	0	0	0	0	0	0	0	0	FALSE	0	0	0	0	0	0	FALSE	FALSE	0
2017	12	1	83	45	2	56	0	0	1	1	1	1	1	1	1	1	1	14	14	14	0	0	0	0	0	0	0	0	0	0	0	0	0	0	0	0	0	0	0	FALSE	0	0	0	0	0	0	FALSE	FALSE	0
2017	12	1	83	44	1	56	0	0	1	2	2	1	1	1	1	1	1	14	14	14	0	0	0	0	0	0	0	0	0	0	0	0	0	0	0	0	0	0	0	FALSE	0	0	0	0	0	0	FALSE	FALSE	0
2017	12	1	83	43	1	66	0	0	1	1	2	1	2	1	1	1	1	14	1	14	0	0	0	0	0	0	0	0	0	0	0	0	0	0	0	0	0	0	0	FALSE	0	0	0	0	0	0	FALSE	FALSE	0
2017	12	1	83	42	2	52	0	0	1	1	1	1	1	1	1	1	1	14	14	14	0	0	0	0	0	0	0	0	0	0	0	0	0	0	0	0	0	0	0	FALSE	0	0	0	0	0	0	FALSE	FALSE	0
2017	12	1	83	41	1	65	0	0	1	1	2	1	1	1	1	1	1	14	14	14	0	0	0	0	0	0	0	0	0	0	0	0	0	0	0	0	0	0	0	FALSE	0	0	0	0	0	0	FALSE	FALSE	0
2017	12	1	83	40	1	52	0	0	1	1	2	1	1	1	1	1	1	14	14	14	0	0	0	0	0	0	0	0	0	0	0	0	0	0	0	0	0	0	0	FALSE	0	0	0	0	0	0	FALSE	FALSE	0
2017	12	1	83	39	1	50	0	0	1	1	1	4	4	1	1	1	1	1	1	1	0	0	0	0	0	0	0	0	0	0	0	0	0	0	0	0	0	0	0	FALSE	0	0	0	0	0	0	FALSE	FALSE	0
2017	12	1	83	38	1	56	0	0	1	1	2	1	1	1	1	1	1	14	14	14	0	0	0	0	0	0	0	0	0	0	0	0	0	0	0	0	0	0	0	FALSE	0	0	0	0	0	0	FALSE	FALSE	0
2017	12	1	83	37	1	62	0	0	1	1	1	3	1	1	1	1	1	1	14	14	0	0	0	0	0	0	0	0	0	0	0	0	0	0	0	0	0	0	0	FALSE	0	0	0	0	0	0	FALSE	FALSE	0
2017	12	1	83	36	2	59	0	0	1	1	1	2	2	1	1	1	1	1	1	1	0	0	0	0	0	0	0	0	0	0	0	0	0	0	0	0	0	0	0	FALSE	0	0	0	0	0	0	FALSE	FALSE	0
2017	12	1	83	35	1	50	0	0	1	1	2	1	1	1	1	1	1	14	14	14	0	0	0	0	0	0	0	0	0	0	0	0	0	0	0	0	0	0	0	FALSE	0	0	0	0	0	0	FALSE	FALSE	0
2017	12	1	83	34	1	70	0	0	1	1	2	1	1	1	1	1	1	14	14	14	0	0	0	0	0	0	0	0	0	0	0	0	0	0	0	0	0	0	0	FALSE	0	0	0	0	0	0	FALSE	FALSE	0
2017	12	1	83	33	2	58	0	0	1	1	1	2	1	1	1	1	1	1	14	14	0	0	0	0	0	0	0	0	0	0	0	0	0	0	0	0	0	0	0	FALSE	0	0	0	0	0	0	FALSE	FALSE	0
2017	12	1	83	32	1	59	0	0	1	2	2	1	1	1	1	1	1	14	14	14	0	0	0	0	0	0	0	0	0	0	0	0	0	0	0	0	0	0	0	FALSE	0	0	0	0	0	0	FALSE	FALSE	0
2017	12	1	83	31	2	50	0	0	1	1	2	1	1	1	1	1	1	14	14	14	0	0	0	0	0	0	0	0	0	0	0	0	0	0	0	0	0	0	0	FALSE	0	0	0	0	0	0	FALSE	FALSE	0
2017	12	1	83	30	1	66	0	0	1	2	1	4	4	4	4	1	1	12	12	12	0	0	0	0	0	0	0	0	0	0	0	0	0	0	0	0	0	0	0	FALSE	0	0	0	0	0	0	FALSE	FALSE	0
2017	12	1	83	29	2	72	0	0	1	1	1	2	1	1	1	1	1	1	14	14	0	0	0	0	0	0	0	0	0	0	0	0	0	0	0	0	0	0	0	FALSE	0	0	0	0	0	0	FALSE	FALSE	0
2017	12	1	83	28	2	53	0	0	1	1	1	5	1	3	1	4	1	13	14	14	0	0	0	0	45	0	1	0	2	0	1	0	0	0	1	0	0	0	0	FALSE	0	0	0	0	0	0	FALSE	FALSE	0
2017	12	1	83	27	1	50	0	0	1	1	1	1	1	1	1	1	1	14	14	14	0	0	0	0	0	0	0	0	0	0	0	0	0	0	0	0	0	0	0	FALSE	0	0	0	0	0	0	FALSE	FALSE	0
2017	12	1	83	26	2	64	0	0	1	1	1	1	3	1	3	4	2	14	3	14	0	0	1	0	61	0	1	0	2	0	1	0	0	0	5	0	0	0	0	FALSE	0	0	0	0	0	0	FALSE	FALSE	0
2017	12	1	83	25	1	63	0	0	1	1	1	1	1	1	1	1	1	14	14	14	0	0	0	0	0	0	0	0	0	0	0	0	0	0	0	0	0	0	0	FALSE	0	0	0	0	0	0	FALSE	FALSE	0
2017	12	1	83	24	1	50	0	0	1	1	1	3	1	1	1	1	1	1	14	14	0	0	0	0	0	0	0	0	0	0	0	0	0	0	0	0	0	0	0	FALSE	0	0	0	0	0	0	FALSE	FALSE	0
2017	12	1	83	23	1	63	0	0	1	2	1	1	1	1	1	1	1	14	14	14	0	0	0	0	0	0	0	0	0	0	0	0	0	0	0	0	0	0	0	FALSE	0	0	0	0	0	0	FALSE	FALSE	0
2017	12	1	83	22	2	71	0	0	1	1	1	1	1	1	1	1	1	14	14	14	0	0	0	0	0	0	0	0	0	0	0	0	0	0	0	0	0	0	0	FALSE	0	0	0	0	0	0	FALSE	FALSE	0
2017	12	1	83	21	1	54	0	0	1	1	2	1	1	1	1	1	1	14	14	14	0	0	0	0	0	0	0	0	0	0	0	0	0	0	0	0	0	0	0	FALSE	0	0	0	0	0	0	FALSE	FALSE	0
2017	12	1	83	20	2	75	0	0	1	1	1	2	2	1	1	1	1	1	1	1	0	0	0	0	0	0	0	0	0	0	0	0	0	0	0	0	0	0	0	FALSE	0	0	0	0	0	0	FALSE	FALSE	0
2017	12	1	83	19	2	54	0	0	1	1	1	1	1	1	1	1	1	14	14	14	0	0	0	0	0	0	0	0	0	0	0	0	0	0	0	0	0	0	0	FALSE	0	0	0	0	0	0	FALSE	FALSE	0
2017	12	1	83	18	2	54	0	0	1	1	1	1	1	1	1	1	1	14	14	14	0	0	0	0	0	0	0	0	0	0	0	0	0	0	0	0	0	0	0	FALSE	0	0	0	0	0	0	FALSE	FALSE	0
2017	12	1	83	17	2	51	0	0	1	1	1	1	1	1	1	1	1	14	14	14	0	0	0	0	0	0	0	0	0	0	0	0	0	0	0	0	0	0	0	FALSE	0	0	0	0	0	0	FALSE	FALSE	0
2017	12	1	83	16	1	57	0	0	1	1	1	1	1	1	1	1	1	14	14	14	0	0	0	0	0	0	0	0	0	0	0	0	0	0	0	0	0	0	0	FALSE	0	0	0	0	0	0	FALSE	FALSE	0
2017	12	1	83	15	2	77	0	0	1	1	1	1	1	1	1	4	4	14	14	14	0	0	0	0	76	76	1	1	2	2	1	1	0	0	5	5	0	0	0	FALSE	0	0	0	0	0	0	FALSE	FALSE	0
2017	12	1	83	14	2	62	0	0	1	1	1	1	1	1	1	1	1	14	14	14	0	0	0	0	0	0	0	0	0	0	0	0	0	0	0	0	0	0	0	FALSE	0	0	0	0	0	0	FALSE	FALSE	0
2017	12	1	83	13	1	66	0	0	1	2	2	3	3	1	1	4	4	1	1	1	0	0	0	0	58	60	1	1	2	2	1	1	0	0	3	3	0	0	0	FALSE	0	0	0	0	0	0	FALSE	FALSE	0
2017	12	1	83	12	1	60	0	0	1	1	2	1	1	1	1	1	1	14	14	14	0	0	0	0	0	0	0	0	0	0	0	0	0	0	0	0	0	0	0	FALSE	0	0	0	0	0	0	FALSE	FALSE	0
2017	12	1	83	11	1	66	0	0	2	0	0	0	0	0	0	0	0	0	0	0	1	1	0	0	0	0	0	0	0	0	0	0	0	0	0	0	0	0	0	FALSE	0	0	0	0	0	0	FALSE	FALSE	0
2017	12	1	83	10	2	51	0	0	1	1	1	1	1	1	1	1	1	14	14	14	0	0	0	0	0	0	0	0	0	0	0	0	0	0	0	0	0	0	0	FALSE	0	0	0	0	0	0	FALSE	FALSE	0
2017	12	1	83	9	2	74	0	0	1	1	1	3	1	1	1	1	1	1	14	14	0	0	0	0	0	0	0	0	0	0	0	0	0	0	0	0	0	0	0	FALSE	0	0	0	0	0	0	FALSE	FALSE	0
2017	12	1	83	8	2	73	0	0	1	1	1	1	1	1	1	1	1	14	14	14	0	0	0	0	0	0	0	0	0	0	0	0	0	0	0	0	0	0	0	FALSE	0	0	0	0	0	0	FALSE	FALSE	0
2017	12	1	83	7	2	53	0	0	1	1	2	1	1	1	1	1	1	14	14	14	0	0	0	0	0	0	0	0	0	0	0	0	0	0	0	0	0	0	0	FALSE	0	0	0	0	0	0	FALSE	FALSE	0
2017	12	1	83	6	2	62	0	0	1	2	1	1	3	1	3	1	1	14	12	14	0	0	0	0	0	0	0	0	0	0	0	0	0	0	0	0	0	0	0	FALSE	0	0	0	0	0	0	FALSE	FALSE	0
2017	12	1	83	5	1	54	0	0	1	1	1	1	1	1	1	1	1	14	14	14	0	0	0	0	0	0	0	0	0	0	0	0	0	0	0	0	0	0	0	FALSE	0	0	0	0	0	0	FALSE	FALSE	0
2017	12	1	83	4	2	60	0	0	1	1	1	1	1	1	1	1	1	14	14	14	0	0	0	0	0	0	0	0	0	0	0	0	0	0	0	0	0	0	0	FALSE	0	0	0	0	0	0	FALSE	FALSE	0
2017	12	1	83	3	2	50	0	0	1	1	1	1	1	1	1	1	1	14	14	14	0	0	0	0	0	0	0	0	0	0	0	0	0	0	0	0	0	0	0	FALSE	0	0	0	0	0	0	FALSE	FALSE	0
2017	12	1	83	2	1	73	0	0	1	1	1	3	6	3	6	2	2	3	3	3	0	0	2	0	0	0	0	0	0	0	0	0	0	0	0	0	0	0	0	FALSE	0	0	0	0	0	0	FALSE	FALSE	0
2017	12	1	83	1	2	79	0	0	1	1	1	3	3	3	3	1	1	11	11	11	0	0	0	0	0	0	0	0	0	0	0	0	0	0	0	0	0	0	0	FALSE	0	0	0	0	0	0	FALSE	FALSE	0
2017	12	1	12	50	1	53	0	0	1	1	2	1	1	1	1	1	1	14	14	14	0	0	0	0	0	0	0	0	0	0	0	0	0	0	0	0	0	0	0	FALSE	0	0	0	0	0	0	FALSE	FALSE	0
2017	12	1	12	49	2	81	0	0	1	1	1	6	7	6	7	2	2	3	9	3	0	0	5	7	0	0	0	0	0	0	0	0	0	0	0	0	0	0	0	FALSE	0	0	0	0	0	0	FALSE	FALSE	0
2017	12	1	12	48	2	66	0	0	1	1	1	1	1	1	1	1	1	14	14	14	0	0	0	0	0	0	0	0	0	0	0	0	0	0	0	0	0	0	0	FALSE	0	0	0	0	0	0	FALSE	FALSE	0
2017	12	1	12	47	1	90	0	0	1	1	1	3	3	2	2	2	2	3	3	3	0	0	1	4	0	0	0	0	0	0	0	0	0	0	0	0	0	0	0	FALSE	0	0	0	0	0	0	FALSE	FALSE	0
2017	12	1	12	46	2	81	0	0	1	1	1	3	2	3	2	2	2	3	3	3	0	0	1	4	0	0	0	0	0	0	0	0	0	0	0	0	0	0	0	FALSE	0	0	0	0	0	0	FALSE	FALSE	0
2017	12	1	12	45	2	92	0	0	1	1	1	5	5	5	5	2	2	3	3	3	0	0	1	4	0	0	0	0	0	0	0	0	0	0	0	0	0	0	0	FALSE	0	0	0	0	0	0	FALSE	FALSE	0
2017	12	1	12	44	1	81	0	0	1	1	1	3	2	3	2	2	2	3	3	3	0	0	1	4	0	0	0	0	0	0	0	0	0	0	0	0	0	0	0	FALSE	0	0	0	0	0	0	FALSE	FALSE	0
2017	12	1	12	43	1	71	0	0	1	1	1	2	1	1	1	1	1	1	14	14	0	0	0	0	0	0	0	0	0	0	0	0	0	0	0	0	0	0	0	FALSE	0	0	0	0	0	0	FALSE	FALSE	0
2017	12	1	12	42	1	63	0	0	1	1	1	1	1	1	1	1	1	14	14	14	0	0	0	0	0	0	0	0	0	0	0	0	0	0	0	0	0	0	0	FALSE	0	0	0	0	0	0	FALSE	FALSE	0
2017	12	1	12	41	2	53	0	0	1	1	1	1	1	1	1	1	1	14	14	14	0	0	0	0	0	0	0	0	0	0	0	0	0	0	0	0	0	0	0	FALSE	0	0	0	0	0	0	FALSE	FALSE	0
2017	12	1	12	40	1	60	0	0	1	1	1	1	1	1	1	1	1	14	14	14	0	0	0	0	0	0	0	0	0	0	0	0	0	0	0	0	0	0	0	FALSE	0	0	0	0	0	0	FALSE	FALSE	0
2017	12	1	12	39	2	76	0	0	1	1	1	1	1	1	1	1	1	14	14	14	0	0	0	0	0	0	0	0	0	0	0	0	0	0	0	0	0	0	0	FALSE	0	0	0	0	0	0	FALSE	FALSE	0
2017	12	1	12	38	2	78	0	0	1	1	1	3	2	2	2	2	2	3	3	3	0	0	1	4	0	0	0	0	0	0	0	0	0	0	0	0	0	0	0	FALSE	0	0	0	0	0	0	FALSE	FALSE	0
2017	12	1	12	37	1	74	0	0	1	1	2	1	1	1	1	1	1	14	14	14	0	0	0	0	0	0	0	0	0	0	0	0	0	0	0	0	0	0	0	FALSE	0	0	0	0	0	0	FALSE	FALSE	0
2017	12	1	12	36	1	84	0	0	1	1	1	5	3	4	2	2	2	3	3	3	0	0	1	4	0	0	0	0	0	0	0	0	0	0	0	0	0	0	0	FALSE	0	0	0	0	0	0	FALSE	FALSE	0
2017	12	1	12	35	1	58	0	0	1	1	2	1	1	1	1	1	1	14	14	14	0	0	0	0	0	0	0	0	0	0	0	0	0	0	0	0	0	0	0	FALSE	0	0	0	0	0	0	FALSE	FALSE	0
2017	12	1	12	34	1	82	0	0	1	1	1	5	4	5	3	2	2	3	3	3	0	0	1	4	0	0	0	0	0	0	0	0	0	0	0	0	0	0	0	FALSE	0	0	0	0	0	0	FALSE	FALSE	0
2017	12	1	12	33	1	51	0	0	1	1	1	1	1	1	1	1	1	14	14	14	0	0	0	0	0	0	0	0	0	0	0	0	0	0	0	0	0	0	0	FALSE	0	0	0	0	0	0	FALSE	FALSE	0
2017	12	1	12	32	1	77	0	0	1	1	1	1	1	1	1	1	1	14	14	14	0	0	0	0	0	0	0	0	0	0	0	0	0	0	0	0	0	0	0	FALSE	0	0	0	0	0	0	FALSE	FALSE	0
2017	12	1	12	31	1	56	0	0	1	1	1	1	1	1	1	1	1	14	14	14	0	0	0	0	0	0	0	0	0	0	0	0	0	0	0	0	0	0	0	FALSE	0	0	0	0	0	0	FALSE	FALSE	0
2017	12	1	12	30	2	54	0	0	1	1	2	1	1	1	1	1	1	14	14	14	0	0	0	0	0	0	0	0	0	0	0	0	0	0	0	0	0	0	0	FALSE	0	0	0	0	0	0	FALSE	FALSE	0
2017	12	1	12	29	2	75	0	0	1	1	1	1	1	1	1	1	1	14	14	14	0	0	0	0	0	0	0	0	0	0	0	0	0	0	0	0	0	0	0	FALSE	0	0	0	0	0	0	FALSE	FALSE	0
2017	12	1	12	28	2	77	0	0	1	1	1	1	1	1	1	1	1	14	14	14	0	0	0	0	0	0	0	0	0	0	0	0	0	0	0	0	0	0	0	FALSE	0	0	0	0	0	0	FALSE	FALSE	0
2017	12	1	12	27	1	61	0	0	1	1	1	1	1	1	1	1	1	14	14	14	0	0	0	0	0	0	0	0	0	0	0	0	0	0	0	0	0	0	0	FALSE	0	0	0	0	0	0	FALSE	FALSE	0
2017	12	1	12	26	1	63	0	0	1	1	1	1	1	1	1	1	1	14	14	14	0	0	0	0	0	0	0	0	0	0	0	0	0	0	0	0	0	0	0	FALSE	0	0	0	0	0	0	FALSE	FALSE	0
2017	12	1	12	25	1	56	0	0	1	1	1	1	1	1	1	1	1	14	14	14	0	0	0	0	0	0	0	0	0	0	0	0	0	0	0	0	0	0	0	FALSE	0	0	0	0	0	0	FALSE	FALSE	0
2017	12	1	12	24	2	63	0	0	1	1	1	3	3	2	2	2	2	3	3	3	0	0	1	4	0	0	0	0	0	0	0	0	0	0	0	0	0	0	0	FALSE	0	0	0	0	0	0	FALSE	FALSE	0
2017	12	1	12	23	2	56	0	0	1	1	1	1	1	1	1	1	1	14	14	14	0	0	0	0	0	0	0	0	0	0	0	0	0	0	0	0	0	0	0	FALSE	0	0	0	0	0	0	FALSE	FALSE	0
2017	12	1	12	22	2	60	0	0	1	1	1	1	1	1	1	1	1	14	14	14	0	0	0	0	0	0	0	0	0	0	0	0	0	0	0	0	0	0	0	FALSE	0	0	0	0	0	0	FALSE	FALSE	0
2017	12	1	12	21	2	52	0	0	1	1	2	1	1	1	1	1	1	14	14	14	0	0	0	0	0	0	0	0	0	0	0	0	0	0	0	0	0	0	0	FALSE	0	0	0	0	0	0	FALSE	FALSE	0
2017	12	1	12	20	2	85	0	0	1	2	1	1	1	1	1	4	1	14	14	14	0	0	0	0	83	0	1	0	2	0	1	0	0	0	5	0	0	0	0	FALSE	0	0	0	0	0	0	FALSE	FALSE	0
2017	12	1	12	19	2	80	0	0	1	2	1	3	7	2	7	5	5	4	12	4	0	0	0	0	73	73	1	1	2	2	1	1	0	0	4	4	0	0	0	FALSE	0	0	0	0	0	0	FALSE	FALSE	0
2017	12	1	12	18	1	52	0	0	1	1	2	1	1	1	1	1	1	14	14	14	0	0	0	0	0	0	0	0	0	0	0	0	0	0	0	0	0	0	0	FALSE	0	0	0	0	0	0	FALSE	FALSE	0
2017	12	1	12	17	1	57	0	0	1	1	2	1	1	1	1	1	1	14	14	14	0	0	0	0	0	0	0	0	0	0	0	0	0	0	0	0	0	0	0	FALSE	0	0	0	0	0	0	FALSE	FALSE	0
2017	12	1	12	16	1	80	0	0	1	1	2	3	2	2	1	2	1	3	1	1	0	0	1	4	0	0	0	0	0	0	0	0	0	0	0	0	0	0	0	FALSE	0	0	0	0	0	0	FALSE	FALSE	0
2017	12	1	12	15	2	64	0	0	1	1	1	1	7	1	7	1	6	14	7	14	0	0	0	0	0	0	0	0	0	0	0	0	0	0	0	0	0	0	0	FALSE	0	0	0	0	0	0	FALSE	FALSE	0
2017	12	1	12	14	2	77	0	0	1	1	1	1	1	1	1	1	1	14	14	14	0	0	0	0	0	0	0	0	0	0	0	0	0	0	0	0	0	0	0	FALSE	0	0	0	0	0	0	FALSE	FALSE	0
2017	12	1	12	13	1	82	0	0	1	1	1	1	1	1	1	1	1	14	14	14	0	0	0	0	0	0	0	0	0	0	0	0	0	0	0	0	0	0	0	FALSE	0	0	0	0	0	0	FALSE	FALSE	0
2017	12	1	12	12	2	75	0	0	1	1	1	1	1	1	1	1	1	14	14	14	0	0	0	0	0	0	0	0	0	0	0	0	0	0	0	0	0	0	0	FALSE	0	0	0	0	0	0	FALSE	FALSE	0
2017	12	1	12	11	1	57	0	0	1	1	1	1	1	1	1	1	1	14	14	14	0	0	0	0	0	0	0	0	0	0	0	0	0	0	0	0	0	0	0	FALSE	0	0	0	0	0	0	FALSE	FALSE	0
2017	12	1	12	10	1	69	0	0	1	1	1	1	1	1	1	1	1	14	14	14	0	0	0	0	0	0	0	0	0	0	0	0	0	0	0	0	0	0	0	FALSE	0	0	0	0	0	0	FALSE	FALSE	0
2017	12	1	12	9	1	61	0	0	1	1	1	1	1	1	1	1	1	14	14	14	0	0	0	0	0	0	0	0	0	0	0	0	0	0	0	0	0	0	0	FALSE	0	0	0	0	0	0	FALSE	FALSE	0
2017	12	1	12	8	1	71	0	0	1	1	1	3	2	2	2	1	1	11	11	11	0	0	0	0	0	0	0	0	0	0	0	0	0	0	0	0	0	0	0	FALSE	0	0	0	0	0	0	FALSE	FALSE	0
2017	12	1	12	7	1	75	0	0	1	1	1	3	3	3	3	2	2	3	3	3	0	0	1	4	0	0	0	0	0	0	0	0	0	0	0	0	0	0	0	FALSE	0	0	0	0	0	0	FALSE	FALSE	0
2017	12	1	12	6	2	57	0	0	1	1	1	1	1	1	1	1	1	14	14	14	0	0	0	0	0	0	0	0	0	0	0	0	0	0	0	0	0	0	0	FALSE	0	0	0	0	0	0	FALSE	FALSE	0
2017	12	1	12	5	1	69	0	0	1	1	1	1	2	1	1	1	1	14	1	14	0	0	0	0	0	0	0	0	0	0	0	0	0	0	0	0	0	0	0	FALSE	0	0	0	0	0	0	FALSE	FALSE	0
2017	12	1	12	4	1	63	0	0	1	1	1	1	1	1	1	1	1	14	14	14	0	0	0	0	0	0	0	0	0	0	0	0	0	0	0	0	0	0	0	FALSE	0	0	0	0	0	0	FALSE	FALSE	0
2017	12	1	12	3	2	54	0	0	1	1	1	1	1	1	1	1	1	14	14	14	0	0	0	0	0	0	0	0	0	0	0	0	0	0	0	0	0	0	0	FALSE	0	0	0	0	0	0	FALSE	FALSE	0
2017	12	1	12	2	2	53	0	0	1	1	1	1	1	1	1	1	1	14	14	14	0	0	0	0	0	0	0	0	0	0	0	0	0	0	0	0	0	0	0	FALSE	0	0	0	0	0	0	FALSE	FALSE	0
2017	12	1	12	1	1	80	0	0	1	1	1	2	2	1	1	1	1	1	1	1	0	0	0	0	0	0	0	0	0	0	0	0	0	0	0	0	0	0	0	FALSE	0	0	0	0	0	0	FALSE	FALSE	0
2017	12	1	16	50	1	53	0	0	1	1	1	2	2	1	1	1	1	1	1	1	0	0	0	0	0	0	0	0	0	0	0	0	0	0	0	0	0	0	0	FALSE	0	0	0	0	0	0	FALSE	FALSE	0
2017	12	1	16	49	2	59	0	0	1	1	1	1	1	1	1	1	1	14	14	14	0	0	0	0	0	0	0	0	0	0	0	0	0	0	0	0	0	0	0	FALSE	0	0	0	0	0	0	FALSE	FALSE	0
2017	12	1	16	48	1	60	0	0	1	1	1	1	1	1	1	1	1	14	14	14	0	0	0	0	0	0	0	0	0	0	0	0	0	0	0	0	0	0	0	FALSE	0	0	0	0	0	0	FALSE	FALSE	0
2017	12	1	16	47	1	72	0	0	1	1	1	3	3	3	3	1	1	11	11	11	0	0	0	0	0	0	0	0	0	0	0	0	0	0	0	0	0	0	0	FALSE	0	0	0	0	0	0	FALSE	FALSE	0
2017	12	1	16	46	2	60	0	0	1	1	1	1	1	1	1	1	1	14	14	14	0	0	0	0	0	0	0	0	0	0	0	0	0	0	0	0	0	0	0	FALSE	0	0	0	0	0	0	FALSE	FALSE	0
2017	12	1	16	45	1	63	0	0	1	1	2	1	1	1	1	1	1	14	14	14	0	0	0	0	0	0	0	0	0	0	0	0	0	0	0	0	0	0	0	FALSE	0	0	0	0	0	0	FALSE	FALSE	0
2017	12	1	16	44	2	64	0	0	1	1	1	4	3	3	3	2	2	3	3	3	0	0	1	4	0	0	0	0	0	0	0	0	0	0	0	0	0	0	0	FALSE	0	0	0	0	0	0	FALSE	FALSE	0
2017	12	1	16	43	1	60	0	0	1	1	1	1	1	1	1	1	1	14	14	14	0	0	0	0	0	0	0	0	0	0	0	0	0	0	0	0	0	0	0	FALSE	0	0	0	0	0	0	FALSE	FALSE	0
2017	12	1	16	42	1	80	0	0	1	1	2	3	3	3	3	2	2	3	3	3	0	0	1	4	0	0	0	0	0	0	0	0	0	0	0	0	0	0	0	FALSE	0	0	0	0	0	0	FALSE	FALSE	0
2017	12	1	16	41	2	76	0	0	1	1	1	2	7	2	7	2	6	3	6	3	0	0	1	0	0	0	0	0	0	0	0	0	0	0	0	0	0	0	0	FALSE	0	0	0	0	0	0	FALSE	FALSE	0
2017	12	1	16	40	1	70	0	0	1	1	2	1	1	1	1	1	1	14	14	14	0	0	0	0	0	0	0	0	0	0	0	0	0	0	0	0	0	0	0	FALSE	0	0	0	0	0	0	FALSE	FALSE	0
2017	12	1	16	39	2	73	0	0	1	1	1	2	2	1	1	1	1	1	1	1	0	0	0	0	0	0	0	0	0	0	0	0	0	0	0	0	0	0	0	FALSE	0	0	0	0	0	0	FALSE	FALSE	0
2017	12	1	16	38	2	67	0	0	1	1	1	1	1	1	1	1	1	14	14	14	0	0	0	0	0	0	0	0	0	0	0	0	0	0	0	0	0	0	0	FALSE	0	0	0	0	0	0	FALSE	FALSE	0
2017	12	1	16	37	1	74	0	0	1	1	2	1	1	1	1	1	1	14	14	14	0	0	0	0	0	0	0	0	0	0	0	0	0	0	0	0	0	0	0	FALSE	0	0	0	0	0	0	FALSE	FALSE	0
2017	12	1	16	36	2	53	0	0	1	1	1	1	1	1	1	1	1	14	14	14	0	0	0	0	0	0	0	0	0	0	0	0	0	0	0	0	0	0	0	FALSE	0	0	0	0	0	0	FALSE	FALSE	0
2017	12	1	16	35	2	59	0	0	1	1	1	1	1	1	1	1	1	14	14	14	0	0	0	0	0	0	0	0	0	0	0	0	0	0	0	0	0	0	0	FALSE	0	0	0	0	0	0	FALSE	FALSE	0
2017	12	1	16	34	2	74	0	0	1	1	1	1	1	1	1	1	1	14	14	14	0	0	0	0	0	0	0	0	0	0	0	0	0	0	0	0	0	0	0	FALSE	0	0	0	0	0	0	FALSE	FALSE	0
2017	12	1	16	33	2	75	0	0	1	1	1	1	1	1	1	1	1	14	14	14	0	0	0	0	0	0	0	0	0	0	0	0	0	0	0	0	0	0	0	FALSE	0	0	0	0	0	0	FALSE	FALSE	0
2017	12	1	16	32	1	80	0	0	1	1	1	2	2	1	1	1	1	1	1	1	0	0	0	0	0	0	0	0	0	0	0	0	0	0	0	0	0	0	0	FALSE	0	0	0	0	0	0	FALSE	FALSE	0
2017	12	1	16	31	1	70	0	0	1	1	2	1	1	1	1	1	1	14	14	14	0	0	0	0	0	0	0	0	0	0	0	0	0	0	0	0	0	0	0	FALSE	0	0	0	0	0	0	FALSE	FALSE	0
2017	12	1	16	30	2	84	0	0	1	1	1	1	1	1	1	1	1	14	14	14	0	0	0	0	0	0	0	0	0	0	0	0	0	0	0	0	0	0	0	FALSE	0	0	0	0	0	0	FALSE	FALSE	0
2017	12	1	16	29	2	57	0	0	1	1	1	1	1	1	1	1	1	14	14	14	0	0	0	0	0	0	0	0	0	0	0	0	0	0	0	0	0	0	0	FALSE	0	0	0	0	0	0	FALSE	FALSE	0
2017	12	1	16	28	2	58	0	0	1	1	1	1	1	1	1	1	1	14	14	14	0	0	0	0	0	0	0	0	0	0	0	0	0	0	0	0	0	0	0	FALSE	0	0	0	0	0	0	FALSE	FALSE	0
2017	12	1	16	27	2	77	0	0	1	1	1	3	3	3	3	2	2	3	3	3	0	0	4	7	0	0	0	0	0	0	0	0	0	0	0	0	0	0	0	FALSE	0	0	0	0	0	0	FALSE	FALSE	0
2017	12	1	16	26	2	63	0	0	1	1	1	2	7	1	7	1	1	1	12	1	0	0	0	0	0	0	0	0	0	0	0	0	0	0	0	0	0	0	0	FALSE	0	0	0	0	0	0	FALSE	FALSE	0
2017	12	1	16	25	1	68	0	0	1	1	1	1	1	1	1	1	1	14	14	14	0	0	0	0	0	0	0	0	0	0	0	0	0	0	0	0	0	0	0	FALSE	0	0	0	0	0	0	FALSE	FALSE	0
2017	12	1	16	24	2	59	0	0	1	1	2	1	1	1	1	1	1	14	14	14	0	0	0	0	0	0	0	0	0	0	0	0	0	0	0	0	0	0	0	FALSE	0	0	0	0	0	0	FALSE	FALSE	0
2017	12	1	16	23	1	52	0	0	1	1	1	1	1	1	1	1	1	14	14	14	0	0	0	0	0	0	0	0	0	0	0	0	0	0	0	0	0	0	0	FALSE	0	0	0	0	0	0	FALSE	FALSE	0
2017	12	1	16	22	2	52	0	0	1	1	1	1	1	1	1	1	1	14	14	14	0	0	0	0	0	0	0	0	0	0	0	0	0	0	0	0	0	0	0	FALSE	0	0	0	0	0	0	FALSE	FALSE	0
2017	12	1	16	21	1	63	0	0	1	1	2	2	2	1	1	1	1	1	1	1	0	0	0	0	0	0	0	0	0	0	0	0	0	0	0	0	0	0	0	FALSE	0	0	0	0	0	0	FALSE	FALSE	0
2017	12	1	16	20	1	52	0	0	1	1	2	1	1	1	1	1	1	14	14	14	0	0	0	0	0	0	0	0	0	0	0	0	0	0	0	0	0	0	0	FALSE	0	0	0	0	0	0	FALSE	FALSE	0
2017	12	1	16	19	1	78	0	0	1	1	1	1	1	1	1	1	1	14	14	14	0	0	0	0	0	0	0	0	0	0	0	0	0	0	0	0	0	0	0	FALSE	0	0	0	0	0	0	FALSE	FALSE	0
2017	12	1	16	18	1	63	0	0	1	1	2	1	1	1	1	1	1	14	14	14	0	0	0	0	0	0	0	0	0	0	0	0	0	0	0	0	0	0	0	FALSE	0	0	0	0	0	0	FALSE	FALSE	0
2017	12	1	16	17	1	57	0	0	1	1	1	1	1	1	1	1	1	14	14	14	0	0	0	0	0	0	0	0	0	0	0	0	0	0	0	0	0	0	0	FALSE	0	0	0	0	0	0	FALSE	FALSE	0
2017	12	1	16	16	2	53	0	0	1	1	1	1	1	1	1	1	1	14	14	14	0	0	0	0	0	0	0	0	0	0	0	0	0	0	0	0	0	0	0	FALSE	0	0	0	0	0	0	FALSE	FALSE	0
2017	12	1	16	15	2	89	0	0	1	1	1	3	3	3	3	2	2	3	3	3	0	0	1	4	0	0	0	0	0	0	0	0	0	0	0	0	0	0	0	FALSE	0	0	0	0	0	0	FALSE	FALSE	0
2017	12	1	16	14	2	53	0	0	1	1	1	2	2	1	1	1	1	1	1	1	0	0	0	0	0	0	0	0	0	0	0	0	0	0	0	0	0	0	0	FALSE	0	0	0	0	0	0	FALSE	FALSE	0
2017	12	1	16	13	2	75	0	0	1	1	1	3	2	3	1	2	1	3	1	1	0	0	1	4	0	0	0	0	0	0	0	0	0	0	0	0	0	0	0	FALSE	0	0	0	0	0	0	FALSE	FALSE	0
2017	12	1	16	12	2	53	0	0	1	1	1	1	1	1	1	1	1	14	14	14	0	0	0	0	0	0	0	0	0	0	0	0	0	0	0	0	0	0	0	FALSE	0	0	0	0	0	0	FALSE	FALSE	0
2017	12	1	16	11	2	77	0	0	1	1	1	3	2	3	2	1	1	11	11	11	0	0	0	0	0	0	0	0	0	0	0	0	0	0	0	0	0	0	0	FALSE	0	0	0	0	0	0	FALSE	FALSE	0
2017	12	1	16	10	2	62	0	0	1	1	1	1	1	1	1	1	1	14	14	14	0	0	0	0	0	0	0	0	0	0	0	0	0	0	0	0	0	0	0	FALSE	0	0	0	0	0	0	FALSE	FALSE	0
2017	12	1	16	9	1	64	0	0	1	1	2	2	1	1	1	1	1	1	14	14	0	0	0	0	0	0	0	0	0	0	0	0	0	0	0	0	0	0	0	FALSE	0	0	0	0	0	0	FALSE	FALSE	0
2017	12	1	16	8	1	94	0	0	1	1	1	7	7	7	7	6	6	7	7	7	0	0	0	0	0	0	0	0	0	0	0	0	0	0	0	0	0	0	0	FALSE	0	0	0	0	0	0	FALSE	FALSE	0
2017	12	1	16	7	2	56	0	0	1	1	2	1	1	1	1	1	1	14	14	14	0	0	0	0	0	0	0	0	0	0	0	0	0	0	0	0	0	0	0	FALSE	0	0	0	0	0	0	FALSE	FALSE	0
2017	12	1	16	6	1	57	0	0	1	1	1	1	1	1	1	1	1	14	14	14	0	0	0	0	0	0	0	0	0	0	0	0	0	0	0	0	0	0	0	FALSE	0	0	0	0	0	0	FALSE	FALSE	0
2017	12	1	16	5	1	72	0	0	1	1	1	1	1	1	1	1	1	14	14	14	0	0	0	0	0	0	0	0	0	0	0	0	0	0	0	0	0	0	0	FALSE	0	0	0	0	0	0	FALSE	FALSE	0
2017	12	1	16	4	1	66	0	0	1	1	1	1	1	1	1	1	1	14	14	14	0	0	0	0	0	0	0	0	0	0	0	0	0	0	0	0	0	0	0	FALSE	0	0	0	0	0	0	FALSE	FALSE	0
2017	12	1	16	3	2	58	0	0	1	1	1	1	1	1	1	1	1	14	14	14	0	0	0	0	0	0	0	0	0	0	0	0	0	0	0	0	0	0	0	FALSE	0	0	0	0	0	0	FALSE	FALSE	0
2017	12	1	16	2	1	64	0	0	1	1	2	1	1	1	1	1	1	14	14	14	0	0	0	0	0	0	0	0	0	0	0	0	0	0	0	0	0	0	0	FALSE	0	0	0	0	0	0	FALSE	FALSE	0
2017	12	1	16	1	1	66	0	0	1	1	1	1	1	1	1	1	1	14	14	14	0	0	0	0	0	0	0	0	0	0	0	0	0	0	0	0	0	0	0	FALSE	0	0	0	0	0	0	FALSE	FALSE	0
2017	12	1	29	50	2	58	0	0	1	1	1	1	1	1	1	1	1	14	14	14	0	0	0	0	0	0	0	0	0	0	0	0	0	0	0	0	0	0	0	FALSE	0	0	0	0	0	0	FALSE	FALSE	0
2017	12	1	29	49	2	70	0	0	1	1	1	1	1	1	1	1	1	14	14	14	0	0	0	0	0	0	0	0	0	0	0	0	0	0	0	0	0	0	0	FALSE	0	0	0	0	0	0	FALSE	FALSE	0
2017	12	1	29	48	2	69	0	0	1	1	1	1	1	1	1	1	1	14	14	14	0	0	0	0	0	0	0	0	0	0	0	0	0	0	0	0	0	0	0	FALSE	0	0	0	0	0	0	FALSE	FALSE	0
2017	12	1	29	47	2	71	0	0	1	1	1	4	4	4	4	2	2	3	3	3	0	0	7	0	0	0	0	0	0	0	0	0	0	0	0	0	0	0	0	FALSE	0	0	0	0	0	0	FALSE	FALSE	0
2017	12	1	29	46	2	76	0	0	1	1	1	3	3	2	2	1	1	11	11	11	0	0	0	0	0	0	0	0	0	0	0	0	0	0	0	0	0	0	0	FALSE	0	0	0	0	0	0	FALSE	FALSE	0
2017	12	1	29	45	1	50	0	0	1	1	1	1	1	1	1	1	1	14	14	14	0	0	0	0	0	0	0	0	0	0	0	0	0	0	0	0	0	0	0	FALSE	0	0	0	0	0	0	FALSE	FALSE	0
2017	12	1	29	44	2	52	0	0	1	2	1	1	1	1	1	1	1	14	14	14	0	0	0	0	0	0	0	0	0	0	0	0	0	0	0	0	0	0	0	FALSE	0	0	0	0	0	0	FALSE	FALSE	0
2017	12	1	29	43	2	84	0	0	1	1	1	2	2	2	2	1	1	12	12	12	0	0	0	0	0	0	0	0	0	0	0	0	0	0	0	0	0	0	0	FALSE	0	0	0	0	0	0	FALSE	FALSE	0
2017	12	1	29	42	2	54	0	0	1	1	1	1	1	1	1	1	1	14	14	14	0	0	0	0	0	0	0	0	0	0	0	0	0	0	0	0	0	0	0	FALSE	0	0	0	0	0	0	FALSE	FALSE	0
2017	12	1	29	41	2	50	0	0	1	1	1	1	1	1	1	1	1	14	14	14	0	0	0	0	0	0	0	0	0	0	0	0	0	0	0	0	0	0	0	FALSE	0	0	0	0	0	0	FALSE	FALSE	0
2017	12	1	29	40	1	74	0	0	1	1	2	1	1	1	1	1	1	14	14	14	0	0	0	0	0	0	0	0	0	0	0	0	0	0	0	0	0	0	0	FALSE	0	0	0	0	0	0	FALSE	FALSE	0
2017	12	1	29	39	2	61	0	0	1	1	1	3	1	1	1	1	1	1	14	14	0	0	0	0	0	0	0	0	0	0	0	0	0	0	0	0	0	0	0	FALSE	0	0	0	0	0	0	FALSE	FALSE	0
2017	12	1	29	38	2	72	0	0	1	2	1	1	1	1	1	1	1	14	14	14	0	0	0	0	0	0	0	0	0	0	0	0	0	0	0	0	0	0	0	FALSE	0	0	0	0	0	0	FALSE	FALSE	0
2017	12	1	29	37	2	50	0	0	1	1	1	1	1	1	1	1	1	14	14	14	0	0	0	0	0	0	0	0	0	0	0	0	0	0	0	0	0	0	0	FALSE	0	0	0	0	0	0	FALSE	FALSE	0
2017	12	1	29	36	1	60	0	0	1	1	1	6	1	6	1	1	1	12	14	14	0	0	0	0	0	0	0	0	0	0	0	0	0	0	0	0	0	0	0	FALSE	0	0	0	0	0	0	FALSE	FALSE	0
2017	12	1	29	35	2	64	0	0	1	1	1	1	5	1	5	1	1	14	11	14	0	0	0	0	0	0	0	0	0	0	0	0	0	0	0	0	0	0	0	FALSE	0	0	0	0	0	0	FALSE	FALSE	0
2017	12	1	29	34	2	64	0	0	1	1	1	1	1	1	1	1	1	14	14	14	0	0	0	0	0	0	0	0	0	0	0	0	0	0	0	0	0	0	0	FALSE	0	0	0	0	0	0	FALSE	FALSE	0
2017	12	1	29	33	2	99	0	0	1	1	1	6	3	6	2	2	1	3	11	3	0	0	1	2	0	0	0	0	0	0	0	0	0	0	0	0	0	0	0	FALSE	0	0	0	0	0	0	FALSE	FALSE	0
2017	12	1	29	32	1	59	0	0	1	1	1	1	1	1	1	1	1	14	14	14	0	0	0	0	0	0	0	0	0	0	0	0	0	0	0	0	0	0	0	FALSE	0	0	0	0	0	0	FALSE	FALSE	0
2017	12	1	29	31	1	62	0	0	1	1	1	1	1	1	1	1	1	14	14	14	0	0	0	0	0	0	0	0	0	0	0	0	0	0	0	0	0	0	0	FALSE	0	0	0	0	0	0	FALSE	FALSE	0
2017	12	1	29	30	2	59	0	0	1	1	1	1	1	1	1	1	1	14	14	14	0	0	0	0	0	0	0	0	0	0	0	0	0	0	0	0	0	0	0	FALSE	0	0	0	0	0	0	FALSE	FALSE	0
2017	12	1	29	29	2	51	0	0	1	1	1	1	1	1	1	1	1	14	14	14	0	0	0	0	0	0	0	0	0	0	0	0	0	0	0	0	0	0	0	FALSE	0	0	0	0	0	0	FALSE	FALSE	0
2017	12	1	29	28	1	51	0	0	1	1	1	1	1	1	1	1	1	14	14	14	0	0	0	0	0	0	0	0	0	0	0	0	0	0	0	0	0	0	0	FALSE	0	0	0	0	0	0	FALSE	FALSE	0
2017	12	1	29	27	1	55	0	0	1	1	1	3	7	1	7	1	6	1	6	1	0	0	0	0	0	0	0	0	0	0	0	0	0	0	0	0	0	0	0	FALSE	0	0	0	0	0	0	FALSE	FALSE	0
2017	12	1	29	26	2	59	0	0	1	1	1	4	4	3	3	1	1	12	12	12	0	0	0	0	0	0	0	0	0	0	0	0	0	0	0	0	0	0	0	FALSE	0	0	0	0	0	0	FALSE	FALSE	0
2017	12	1	29	25	2	66	0	0	1	1	1	4	3	4	3	6	1	6	6	6	0	0	0	0	0	0	0	0	0	0	0	0	0	0	0	0	0	0	0	FALSE	0	0	0	0	0	0	FALSE	FALSE	0
2017	12	1	29	24	2	70	0	0	1	1	1	4	3	3	3	1	1	11	11	11	0	0	0	0	0	0	0	0	0	0	0	0	0	0	0	0	0	0	0	FALSE	0	0	0	0	0	0	FALSE	FALSE	0
2017	12	1	29	23	2	68	0	0	1	1	1	1	1	1	1	1	1	14	14	14	0	0	0	0	0	0	0	0	0	0	0	0	0	0	0	0	0	0	0	FALSE	0	0	0	0	0	0	FALSE	FALSE	0
2017	12	1	29	22	1	70	0	0	1	1	2	1	1	1	1	1	1	14	14	14	0	0	0	0	0	0	0	0	0	0	0	0	0	0	0	0	0	0	0	FALSE	0	0	0	0	0	0	FALSE	FALSE	0
2017	12	1	29	21	1	64	0	0	1	1	2	1	1	1	1	1	1	14	14	14	0	0	0	0	0	0	0	0	0	0	0	0	0	0	0	0	0	0	0	FALSE	0	0	0	0	0	0	FALSE	FALSE	0
2017	12	1	29	20	1	72	0	0	1	1	2	1	1	1	1	1	1	14	14	14	0	0	0	0	0	0	0	0	0	0	0	0	0	0	0	0	0	0	0	FALSE	0	0	0	0	0	0	FALSE	FALSE	0
2017	12	1	29	19	2	70	0	0	1	1	1	1	1	1	1	1	1	14	14	14	0	0	0	0	0	0	0	0	0	0	0	0	0	0	0	0	0	0	0	FALSE	0	0	0	0	0	0	FALSE	FALSE	0
2017	12	1	29	18	1	56	0	0	1	1	1	1	1	1	1	1	1	14	14	14	0	0	0	0	0	0	0	0	0	0	0	0	0	0	0	0	0	0	0	FALSE	0	0	0	0	0	0	FALSE	FALSE	0
2017	12	1	29	17	2	64	0	0	1	1	1	3	3	3	3	1	1	12	12	12	0	0	0	0	0	0	0	0	0	0	0	0	0	0	0	0	0	0	0	FALSE	0	0	0	0	0	0	FALSE	FALSE	0
2017	12	1	29	16	1	55	0	0	1	1	1	1	2	1	1	1	1	14	1	14	0	0	0	0	0	0	0	0	0	0	0	0	0	0	0	0	0	0	0	FALSE	0	0	0	0	0	0	FALSE	FALSE	0
2017	12	1	29	15	2	67	0	0	1	1	1	1	1	1	1	1	1	14	14	14	0	0	0	0	0	0	0	0	0	0	0	0	0	0	0	0	0	0	0	FALSE	0	0	0	0	0	0	FALSE	FALSE	0
2017	12	1	29	14	1	63	0	0	1	1	2	1	1	1	1	1	1	14	14	14	0	0	0	0	0	0	0	0	0	0	0	0	0	0	0	0	0	0	0	FALSE	0	0	0	0	0	0	FALSE	FALSE	0
2017	12	1	29	13	1	54	0	0	1	1	1	1	1	1	1	1	1	14	14	14	0	0	0	0	0	0	0	0	0	0	0	0	0	0	0	0	0	0	0	FALSE	0	0	0	0	0	0	FALSE	FALSE	0
2017	12	1	29	12	1	66	0	0	1	1	1	1	1	1	1	1	1	14	14	14	0	0	0	0	0	0	0	0	0	0	0	0	0	0	0	0	0	0	0	FALSE	0	0	0	0	0	0	FALSE	FALSE	0
2017	12	1	29	11	2	59	0	0	1	1	1	1	1	1	1	1	1	14	14	14	0	0	0	0	0	0	0	0	0	0	0	0	0	0	0	0	0	0	0	FALSE	0	0	0	0	0	0	FALSE	FALSE	0
2017	12	1	29	10	1	54	0	0	1	1	2	1	1	1	1	1	1	14	14	14	0	0	0	0	0	0	0	0	0	0	0	0	0	0	0	0	0	0	0	FALSE	0	0	0	0	0	0	FALSE	FALSE	0
2017	12	1	29	9	1	56	0	0	1	1	2	1	1	1	1	1	1	14	14	14	0	0	0	0	0	0	0	0	0	0	0	0	0	0	0	0	0	0	0	FALSE	0	0	0	0	0	0	FALSE	FALSE	0
2017	12	1	29	8	2	54	0	0	1	2	1	1	1	1	1	1	1	14	14	14	0	0	0	0	0	0	0	0	0	0	0	0	0	0	0	0	0	0	0	FALSE	0	0	0	0	0	0	FALSE	FALSE	0
2017	12	1	29	7	2	71	0	0	1	2	1	1	1	1	1	4	1	14	14	14	0	0	0	0	70	0	1	0	2	0	1	0	0	0	5	0	0	0	0	FALSE	0	0	0	0	0	0	FALSE	FALSE	0
2017	12	1	29	6	2	60	0	0	1	1	1	1	1	1	1	1	1	14	14	14	0	0	0	0	0	0	0	0	0	0	0	0	0	0	0	0	0	0	0	FALSE	0	0	0	0	0	0	FALSE	FALSE	0
2017	12	1	29	5	2	67	0	0	1	1	1	4	3	3	2	2	1	3	11	3	0	0	1	2	0	0	0	0	0	0	0	0	0	0	0	0	0	0	0	FALSE	0	0	0	0	0	0	FALSE	FALSE	0
2017	12	1	29	4	1	71	0	0	1	1	1	3	1	3	1	1	1	12	14	14	0	0	0	0	0	0	0	0	0	0	0	0	0	0	0	0	0	0	0	FALSE	0	0	0	0	0	0	FALSE	FALSE	0
2017	12	1	29	3	1	84	0	0	1	1	1	6	3	6	3	2	1	3	12	3	0	0	7	0	0	0	0	0	0	0	0	0	0	0	0	0	0	0	0	FALSE	0	0	0	0	0	0	FALSE	FALSE	0
2017	12	1	29	2	2	61	0	0	1	1	1	2	1	1	1	4	1	1	14	14	0	0	0	0	51	0	1	0	2	0	1	0	0	0	3	0	0	0	0	FALSE	0	0	0	0	0	0	FALSE	FALSE	0
2017	12	1	29	1	1	72	0	0	1	2	1	1	1	1	1	1	1	14	14	14	0	0	0	0	0	0	0	0	0	0	0	0	0	0	0	0	0	0	0	FALSE	0	0	0	0	0	0	FALSE	FALSE	0
2017	12	1	28	50	2	63	0	0	1	1	1	1	3	1	3	1	2	14	3	14	0	0	1	0	0	0	0	0	0	0	0	0	0	0	0	0	0	0	0	FALSE	0	0	0	0	0	0	FALSE	FALSE	0
2017	12	1	28	49	1	69	0	0	1	1	1	2	1	1	1	1	1	1	14	14	0	0	0	0	0	0	0	0	0	0	0	0	0	0	0	0	0	0	0	FALSE	0	0	0	0	0	0	FALSE	FALSE	0
2017	12	1	28	48	2	50	0	0	1	1	1	1	2	1	1	1	1	14	1	14	0	0	0	0	0	0	0	0	0	0	0	0	0	0	0	0	0	0	0	FALSE	0	0	0	0	0	0	FALSE	FALSE	0
2017	12	1	28	47	2	84	0	0	1	1	1	3	2	3	2	2	2	3	3	3	0	0	1	2	0	0	0	0	0	0	0	0	0	0	0	0	0	0	0	FALSE	0	0	0	0	0	0	FALSE	FALSE	0
2017	12	1	28	46	1	82	0	0	1	1	1	3	3	3	3	2	2	3	3	3	0	0	7	0	0	0	0	0	0	0	0	0	0	0	0	0	0	0	0	FALSE	0	0	0	0	0	0	FALSE	FALSE	0
2017	12	1	28	45	1	78	0	0	1	1	1	3	1	2	1	1	1	11	14	14	0	0	0	0	0	0	0	0	0	0	0	0	0	0	0	0	0	0	0	FALSE	0	0	0	0	0	0	FALSE	FALSE	0
2017	12	1	28	44	2	70	0	0	1	1	1	1	1	1	1	1	1	14	14	14	0	0	0	0	0	0	0	0	0	0	0	0	0	0	0	0	0	0	0	FALSE	0	0	0	0	0	0	FALSE	FALSE	0
2017	12	1	28	43	2	59	0	0	1	1	1	1	1	1	1	1	1	14	14	14	0	0	0	0	0	0	0	0	0	0	0	0	0	0	0	0	0	0	0	FALSE	0	0	0	0	0	0	FALSE	FALSE	0
2017	12	1	28	42	1	68	0	0	1	1	1	1	1	1	1	1	1	14	14	14	0	0	0	0	0	0	0	0	0	0	0	0	0	0	0	0	0	0	0	FALSE	0	0	0	0	0	0	FALSE	FALSE	0
2017	12	1	28	41	1	62	0	0	4	0	0	0	0	0	0	0	0	0	0	0	1	1	0	0	0	0	0	0	0	0	0	0	0	0	0	0	0	0	0	FALSE	0	0	0	0	0	0	FALSE	FALSE	0
2017	12	1	28	40	1	67	0	0	1	1	2	2	1	1	1	1	1	1	14	14	0	0	0	0	0	0	0	0	0	0	0	0	0	0	0	0	0	0	0	FALSE	0	0	0	0	0	0	FALSE	FALSE	0
2017	12	1	28	39	2	85	0	0	1	1	1	2	2	2	2	2	2	3	3	3	0	0	1	0	0	0	0	0	0	0	0	0	0	0	0	0	0	0	0	FALSE	0	0	0	0	0	0	FALSE	FALSE	0
2017	12	1	28	38	2	51	0	0	1	1	1	3	1	1	1	1	1	1	14	14	0	0	0	0	0	0	0	0	0	0	0	0	0	0	0	0	0	0	0	FALSE	0	0	0	0	0	0	FALSE	FALSE	0
2017	12	1	28	37	2	65	0	0	1	1	1	1	1	1	1	1	1	14	14	14	0	0	0	0	0	0	0	0	0	0	0	0	0	0	0	0	0	0	0	FALSE	0	0	0	0	0	0	FALSE	FALSE	0
2017	12	1	28	36	2	90	0	0	1	1	1	3	6	3	5	5	2	11	3	3	0	0	2	0	82	0	1	0	2	0	1	0	0	0	1	0	0	0	0	FALSE	0	0	0	0	0	0	FALSE	FALSE	0
2017	12	1	28	35	2	68	0	0	1	1	1	1	1	1	1	1	1	14	14	14	0	0	0	0	0	0	0	0	0	0	0	0	0	0	0	0	0	0	0	FALSE	0	0	0	0	0	0	FALSE	FALSE	0
2017	12	1	28	34	2	67	0	0	1	1	2	1	1	1	1	1	1	14	14	14	0	0	0	0	0	0	0	0	0	0	0	0	0	0	0	0	0	0	0	FALSE	0	0	0	0	0	0	FALSE	FALSE	0
2017	12	1	28	33	2	52	0	0	1	1	1	1	1	1	1	1	1	14	14	14	0	0	0	0	0	0	0	0	0	0	0	0	0	0	0	0	0	0	0	FALSE	0	0	0	0	0	0	FALSE	FALSE	0
2017	12	1	28	32	2	65	0	0	1	2	2	1	1	1	1	1	1	14	14	14	0	0	0	0	0	0	0	0	0	0	0	0	0	0	0	0	0	0	0	FALSE	0	0	0	0	0	0	FALSE	FALSE	0
2017	12	1	28	31	2	52	0	0	1	1	1	1	1	1	1	1	1	14	14	14	0	0	0	0	0	0	0	0	0	0	0	0	0	0	0	0	0	0	0	FALSE	0	0	0	0	0	0	FALSE	FALSE	0
2017	12	1	28	30	1	70	0	0	1	1	1	1	1	1	1	1	1	14	14	14	0	0	0	0	0	0	0	0	0	0	0	0	0	0	0	0	0	0	0	FALSE	0	0	0	0	0	0	FALSE	FALSE	0
2017	12	1	28	29	2	79	0	0	1	1	1	1	1	1	1	1	1	14	14	14	0	0	0	0	0	0	0	0	0	0	0	0	0	0	0	0	0	0	0	FALSE	0	0	0	0	0	0	FALSE	FALSE	0
2017	12	1	28	28	1	88	0	0	1	2	1	1	1	1	1	4	1	14	14	14	0	0	0	0	86	0	1	0	2	0	1	0	0	0	5	0	0	0	0	FALSE	0	0	0	0	0	0	FALSE	FALSE	0
2017	12	1	28	27	1	73	0	0	1	1	1	1	1	1	1	1	1	14	14	14	0	0	0	0	0	0	0	0	0	0	0	0	0	0	0	0	0	0	0	FALSE	0	0	0	0	0	0	FALSE	FALSE	0
2017	12	1	28	26	2	61	0	0	1	1	1	1	1	1	1	1	1	14	14	14	0	0	0	0	0	0	0	0	0	0	0	0	0	0	0	0	0	0	0	FALSE	0	0	0	0	0	0	FALSE	FALSE	0
2017	12	1	28	25	2	74	0	0	1	1	1	1	1	1	1	1	1	14	14	14	0	0	0	0	0	0	0	0	0	0	0	0	0	0	0	0	0	0	0	FALSE	0	0	0	0	0	0	FALSE	FALSE	0
2017	12	1	28	24	1	60	0	0	1	1	2	1	1	1	1	1	1	14	14	14	0	0	0	0	0	0	0	0	0	0	0	0	0	0	0	0	0	0	0	FALSE	0	0	0	0	0	0	FALSE	FALSE	0
2017	12	1	28	23	2	65	0	0	1	1	1	1	1	1	1	1	1	14	14	14	0	0	0	0	0	0	0	0	0	0	0	0	0	0	0	0	0	0	0	FALSE	0	0	0	0	0	0	FALSE	FALSE	0
2017	12	1	28	22	1	72	0	0	1	2	2	2	2	2	2	1	1	9	9	9	0	0	0	0	0	0	0	0	0	0	0	0	0	0	0	0	0	0	0	FALSE	0	0	0	0	0	0	FALSE	FALSE	0
2017	12	1	28	21	2	64	0	0	1	1	1	1	1	1	1	1	1	14	14	14	0	0	0	0	0	0	0	0	0	0	0	0	0	0	0	0	0	0	0	FALSE	0	0	0	0	0	0	FALSE	FALSE	0
2017	12	1	28	20	1	81	0	0	1	1	1	3	3	2	2	2	2	3	3	3	0	0	1	4	0	0	0	0	0	0	0	0	0	0	0	0	0	0	0	FALSE	0	0	0	0	0	0	FALSE	FALSE	0
2017	12	1	28	19	1	70	0	0	1	1	1	1	1	1	1	1	1	14	14	14	0	0	0	0	0	0	0	0	0	0	0	0	0	0	0	0	0	0	0	FALSE	0	0	0	0	0	0	FALSE	FALSE	0
2017	12	1	28	18	1	50	0	0	1	1	1	1	1	1	1	1	1	14	14	14	0	0	0	0	0	0	0	0	0	0	0	0	0	0	0	0	0	0	0	FALSE	0	0	0	0	0	0	FALSE	FALSE	0
2017	12	1	28	17	1	85	0	0	1	1	1	3	2	1	1	1	1	1	1	1	0	0	0	0	0	0	0	0	0	0	0	0	0	0	0	0	0	0	0	FALSE	0	0	0	0	0	0	FALSE	FALSE	0
2017	12	1	28	16	2	86	0	0	1	1	1	3	3	2	2	2	2	3	3	3	0	0	1	0	0	0	0	0	0	0	0	0	0	0	0	0	0	0	0	FALSE	0	0	0	0	0	0	FALSE	FALSE	0
2017	12	1	28	15	1	75	0	0	1	1	1	1	1	1	1	1	1	14	14	14	0	0	0	0	0	0	0	0	0	0	0	0	0	0	0	0	0	0	0	FALSE	0	0	0	0	0	0	FALSE	FALSE	0
2017	12	1	28	14	2	62	0	0	1	1	1	1	1	1	1	1	1	14	14	14	0	0	0	0	0	0	0	0	0	0	0	0	0	0	0	0	0	0	0	FALSE	0	0	0	0	0	0	FALSE	FALSE	0
2017	12	1	28	13	2	67	0	0	1	1	1	1	1	1	1	1	1	14	14	14	0	0	0	0	0	0	0	0	0	0	0	0	0	0	0	0	0	0	0	FALSE	0	0	0	0	0	0	FALSE	FALSE	0
2017	12	1	28	12	2	54	0	0	1	1	1	1	1	1	1	1	1	14	14	14	0	0	0	0	0	0	0	0	0	0	0	0	0	0	0	0	0	0	0	FALSE	0	0	0	0	0	0	FALSE	FALSE	0
2017	12	1	28	11	2	56	0	0	1	1	1	1	1	1	1	1	1	14	14	14	0	0	0	0	0	0	0	0	0	0	0	0	0	0	0	0	0	0	0	FALSE	0	0	0	0	0	0	FALSE	FALSE	0
2017	12	1	28	10	1	53	0	0	1	1	1	2	2	1	1	1	1	1	1	1	0	0	0	0	0	0	0	0	0	0	0	0	0	0	0	0	0	0	0	FALSE	0	0	0	0	0	0	FALSE	FALSE	0
2017	12	1	28	9	2	66	0	0	1	1	1	1	1	1	1	1	1	14	14	14	0	0	0	0	0	0	0	0	0	0	0	0	0	0	0	0	0	0	0	FALSE	0	0	0	0	0	0	FALSE	FALSE	0
2017	12	1	28	8	2	84	0	0	1	1	1	1	1	1	1	1	1	14	14	14	0	0	0	0	0	0	0	0	0	0	0	0	0	0	0	0	0	0	0	FALSE	0	0	0	0	0	0	FALSE	FALSE	0
2017	12	1	28	7	1	70	0	0	1	1	1	1	1	1	1	1	1	14	14	14	0	0	0	0	0	0	0	0	0	0	0	0	0	0	0	0	0	0	0	FALSE	0	0	0	0	0	0	FALSE	FALSE	0
2017	12	1	28	6	1	76	0	0	1	1	1	1	3	1	3	1	1	14	6	14	0	0	0	0	0	0	0	0	0	0	0	0	0	0	0	0	0	0	0	FALSE	0	0	0	0	0	0	FALSE	FALSE	0
2017	12	1	28	5	1	79	0	0	1	1	1	1	1	1	1	4	4	14	14	14	0	0	0	0	76	76	1	1	2	2	1	1	0	0	5	5	0	0	0	FALSE	0	0	0	0	0	0	FALSE	FALSE	0
2017	12	1	28	4	2	51	0	0	1	1	1	1	1	1	1	1	1	14	14	14	0	0	0	0	0	0	0	0	0	0	0	0	0	0	0	0	0	0	0	FALSE	0	0	0	0	0	0	FALSE	FALSE	0
2017	12	1	28	3	2	58	0	0	1	1	1	1	1	1	1	1	1	14	14	14	0	0	0	0	0	0	0	0	0	0	0	0	0	0	0	0	0	0	0	FALSE	0	0	0	0	0	0	FALSE	FALSE	0
2017	12	1	28	2	2	59	0	0	1	1	1	2	1	1	1	1	1	1	14	14	0	0	0	0	0	0	0	0	0	0	0	0	0	0	0	0	0	0	0	FALSE	0	0	0	0	0	0	FALSE	FALSE	0
2017	12	1	28	1	1	87	0	0	1	2	1	1	1	1	1	1	1	14	14	14	0	0	0	0	0	0	0	0	0	0	0	0	0	0	0	0	0	0	0	FALSE	0	0	0	0	0	0	FALSE	FALSE	0
2017	12	1	27	50	1	85	0	0	1	1	1	1	1	1	1	1	1	14	14	14	0	0	0	0	0	0	0	0	0	0	0	0	0	0	0	0	0	0	0	FALSE	0	0	0	0	0	0	FALSE	FALSE	0
2017	12	1	27	49	2	68	0	0	1	1	1	2	1	2	1	2	1	3	14	14	0	0	1	0	0	0	0	0	0	0	0	0	0	0	0	0	0	0	0	FALSE	0	0	0	0	0	0	FALSE	FALSE	0
2017	12	1	27	48	2	74	0	0	1	1	1	3	4	2	4	2	2	3	3	3	0	0	5	0	0	0	0	0	0	0	0	0	0	0	0	0	0	0	0	FALSE	0	0	0	0	0	0	FALSE	FALSE	0
2017	12	1	27	47	1	81	0	0	1	1	2	2	6	2	6	2	2	3	3	3	0	0	5	0	0	0	0	0	0	0	0	0	0	0	0	0	0	0	0	FALSE	0	0	0	0	0	0	FALSE	FALSE	0
2017	12	1	27	46	1	61	0	0	1	1	1	1	1	1	1	1	1	14	14	14	0	0	0	0	0	0	0	0	0	0	0	0	0	0	0	0	0	0	0	FALSE	0	0	0	0	0	0	FALSE	FALSE	0
2017	12	1	27	45	2	51	0	0	1	1	1	1	1	1	1	1	1	14	14	14	0	0	0	0	0	0	0	0	0	0	0	0	0	0	0	0	0	0	0	FALSE	0	0	0	0	0	0	FALSE	FALSE	0
2017	12	1	27	44	1	80	0	0	1	1	1	1	3	1	2	1	2	14	3	14	0	0	5	0	0	0	0	0	0	0	0	0	0	0	0	0	0	0	0	FALSE	0	0	0	0	0	0	FALSE	FALSE	0
2017	12	1	27	43	1	66	0	0	1	1	1	1	1	1	1	1	1	14	14	14	0	0	0	0	0	0	0	0	0	0	0	0	0	0	0	0	0	0	0	FALSE	0	0	0	0	0	0	FALSE	FALSE	0
2017	12	1	27	42	2	84	0	0	1	1	1	4	5	3	4	1	1	5	12	5	0	0	0	0	0	0	0	0	0	0	0	0	0	0	0	0	0	0	0	FALSE	0	0	0	0	0	0	FALSE	FALSE	0
2017	12	1	27	41	2	65	0	0	1	1	1	1	1	1	1	1	1	14	14	14	0	0	0	0	0	0	0	0	0	0	0	0	0	0	0	0	0	0	0	FALSE	0	0	0	0	0	0	FALSE	FALSE	0
2017	12	1	27	40	2	80	0	0	1	1	1	1	3	1	3	1	2	14	3	14	0	0	5	0	0	0	0	0	0	0	0	0	0	0	0	0	0	0	0	FALSE	0	0	0	0	0	0	FALSE	FALSE	0
2017	12	1	27	39	1	75	0	0	1	1	1	3	2	2	2	2	2	3	3	3	0	0	1	0	0	0	0	0	0	0	0	0	0	0	0	0	0	0	0	FALSE	0	0	0	0	0	0	FALSE	FALSE	0
2017	12	1	27	38	1	50	0	0	1	1	2	1	1	1	1	1	1	14	14	14	0	0	0	0	0	0	0	0	0	0	0	0	0	0	0	0	0	0	0	FALSE	0	0	0	0	0	0	FALSE	FALSE	0
2017	12	1	27	37	2	56	0	0	1	1	1	1	1	1	1	1	1	14	14	14	0	0	0	0	0	0	0	0	0	0	0	0	0	0	0	0	0	0	0	FALSE	0	0	0	0	0	0	FALSE	FALSE	0
2017	12	1	27	36	2	76	0	0	1	1	1	3	1	3	1	1	1	11	14	14	0	0	0	0	0	0	0	0	0	0	0	0	0	0	0	0	0	0	0	FALSE	0	0	0	0	0	0	FALSE	FALSE	0
2017	12	1	27	35	1	56	0	0	1	1	1	1	1	1	1	1	1	14	14	14	0	0	0	0	0	0	0	0	0	0	0	0	0	0	0	0	0	0	0	FALSE	0	0	0	0	0	0	FALSE	FALSE	0
2017	12	1	27	34	2	63	0	0	1	1	1	1	2	1	2	1	1	14	12	14	0	0	0	0	0	0	0	0	0	0	0	0	0	0	0	0	0	0	0	FALSE	0	0	0	0	0	0	FALSE	FALSE	0
2017	12	1	27	33	2	51	0	0	1	2	1	1	1	1	1	1	1	14	14	14	0	0	0	0	0	0	0	0	0	0	0	0	0	0	0	0	0	0	0	FALSE	0	0	0	0	0	0	FALSE	FALSE	0
2017	12	1	27	32	2	83	0	0	1	1	1	3	3	2	3	1	2	12	3	3	0	0	1	0	0	0	0	0	0	0	0	0	0	0	0	0	0	0	0	FALSE	0	0	0	0	0	0	FALSE	FALSE	0
2017	12	1	27	31	2	52	0	0	1	1	1	1	1	1	1	1	1	14	14	14	0	0	0	0	0	0	0	0	0	0	0	0	0	0	0	0	0	0	0	FALSE	0	0	0	0	0	0	FALSE	FALSE	0
2017	12	1	27	30	1	60	0	0	1	1	1	1	1	1	1	1	1	14	14	14	0	0	0	0	0	0	0	0	0	0	0	0	0	0	0	0	0	0	0	FALSE	0	0	0	0	0	0	FALSE	FALSE	0
2017	12	1	27	29	1	50	0	0	1	1	1	1	1	1	1	1	1	14	14	14	0	0	0	0	0	0	0	0	0	0	0	0	0	0	0	0	0	0	0	FALSE	0	0	0	0	0	0	FALSE	FALSE	0
2017	12	1	27	28	1	62	0	0	1	1	1	1	1	1	1	1	1	14	14	14	0	0	0	0	0	0	0	0	0	0	0	0	0	0	0	0	0	0	0	FALSE	0	0	0	0	0	0	FALSE	FALSE	0
2017	12	1	27	27	2	58	0	0	1	1	1	1	1	1	1	1	1	14	14	14	0	0	0	0	0	0	0	0	0	0	0	0	0	0	0	0	0	0	0	FALSE	0	0	0	0	0	0	FALSE	FALSE	0
2017	12	1	27	26	1	82	0	0	1	1	1	1	1	1	1	1	1	14	14	14	0	0	0	0	0	0	0	0	0	0	0	0	0	0	0	0	0	0	0	FALSE	0	0	0	0	0	0	FALSE	FALSE	0
2017	12	1	27	25	1	53	0	0	1	1	1	1	1	1	1	1	1	14	14	14	0	0	0	0	0	0	0	0	0	0	0	0	0	0	0	0	0	0	0	FALSE	0	0	0	0	0	0	FALSE	FALSE	0
2017	12	1	27	24	2	53	0	0	1	1	1	1	1	1	1	1	1	14	14	14	0	0	0	0	0	0	0	0	0	0	0	0	0	0	0	0	0	0	0	FALSE	0	0	0	0	0	0	FALSE	FALSE	0
2017	12	1	27	23	1	65	0	0	1	1	1	1	1	1	1	1	1	14	14	14	0	0	0	0	0	0	0	0	0	0	0	0	0	0	0	0	0	0	0	FALSE	0	0	0	0	0	0	FALSE	FALSE	0
2017	12	1	27	22	1	63	0	0	1	1	1	1	1	1	1	1	1	14	14	14	0	0	0	0	0	0	0	0	0	0	0	0	0	0	0	0	0	0	0	FALSE	0	0	0	0	0	0	FALSE	FALSE	0
2017	12	1	27	21	1	50	0	0	1	1	1	1	1	1	1	1	1	14	14	14	0	0	0	0	0	0	0	0	0	0	0	0	0	0	0	0	0	0	0	FALSE	0	0	0	0	0	0	FALSE	FALSE	0
2017	12	1	27	20	1	71	0	0	1	1	1	1	1	1	1	1	1	14	14	14	0	0	0	0	0	0	0	0	0	0	0	0	0	0	0	0	0	0	0	FALSE	0	0	0	0	0	0	FALSE	FALSE	0
2017	12	1	27	19	2	57	0	0	1	2	1	1	1	1	1	1	1	14	14	14	0	0	0	0	0	0	0	0	0	0	0	0	0	0	0	0	0	0	0	FALSE	0	0	0	0	0	0	FALSE	FALSE	0
2017	12	1	27	18	2	50	0	0	1	1	1	1	1	1	1	1	1	14	14	14	0	0	0	0	0	0	0	0	0	0	0	0	0	0	0	0	0	0	0	FALSE	0	0	0	0	0	0	FALSE	FALSE	0
2017	12	1	27	17	2	57	0	0	1	1	1	1	1	1	1	1	1	14	14	14	0	0	0	0	0	0	0	0	0	0	0	0	0	0	0	0	0	0	0	FALSE	0	0	0	0	0	0	FALSE	FALSE	0
2017	12	1	27	16	2	52	0	0	1	1	1	1	1	1	1	1	1	14	14	14	0	0	0	0	0	0	0	0	0	0	0	0	0	0	0	0	0	0	0	FALSE	0	0	0	0	0	0	FALSE	FALSE	0
2017	12	1	27	15	1	71	0	0	1	1	1	1	1	1	1	1	1	14	14	14	0	0	0	0	0	0	0	0	0	0	0	0	0	0	0	0	0	0	0	FALSE	0	0	0	0	0	0	FALSE	FALSE	0
2017	12	1	27	14	1	69	0	0	1	1	1	2	2	2	2	1	1	11	11	11	0	0	0	0	0	0	0	0	0	0	0	0	0	0	0	0	0	0	0	FALSE	0	0	0	0	0	0	FALSE	FALSE	0
2017	12	1	27	13	1	81	0	0	1	1	1	2	2	2	2	2	2	3	3	3	0	0	4	0	0	0	0	0	0	0	0	0	0	0	0	0	0	0	0	FALSE	0	0	0	0	0	0	FALSE	FALSE	0
2017	12	1	27	12	2	75	0	0	1	2	1	3	2	3	2	4	4	4	4	4	0	0	0	0	74	65	1	1	2	2	1	1	0	0	4	4	0	0	0	FALSE	0	0	0	0	0	0	FALSE	FALSE	0
2017	12	1	27	11	2	62	0	0	1	1	1	1	1	1	1	1	1	14	14	14	0	0	0	0	0	0	0	0	0	0	0	0	0	0	0	0	0	0	0	FALSE	0	0	0	0	0	0	FALSE	FALSE	0
2017	12	1	27	10	2	53	0	0	1	1	1	1	1	1	1	1	1	14	14	14	0	0	0	0	0	0	0	0	0	0	0	0	0	0	0	0	0	0	0	FALSE	0	0	0	0	0	0	FALSE	FALSE	0
2017	12	1	27	9	2	66	0	0	1	1	1	1	1	1	1	1	1	14	14	14	0	0	0	0	0	0	0	0	0	0	0	0	0	0	0	0	0	0	0	FALSE	0	0	0	0	0	0	FALSE	FALSE	0
2017	12	1	27	8	2	52	0	0	1	1	1	1	1	1	1	1	1	14	14	14	0	0	0	0	0	0	0	0	0	0	0	0	0	0	0	0	0	0	0	FALSE	0	0	0	0	0	0	FALSE	FALSE	0
2017	12	1	27	7	2	80	0	0	1	1	1	6	1	6	1	1	1	11	14	14	0	0	0	0	0	0	0	0	0	0	0	0	0	0	0	0	0	0	0	FALSE	0	0	0	0	0	0	FALSE	FALSE	0
2017	12	1	27	6	2	76	0	0	1	1	1	4	7	3	7	2	6	3	13	3	0	0	5	0	0	0	0	0	0	0	0	0	0	0	0	0	0	0	0	FALSE	0	0	0	0	0	0	FALSE	FALSE	0
2017	12	1	27	5	2	75	0	0	1	1	1	1	1	1	1	1	1	14	14	14	0	0	0	0	0	0	0	0	0	0	0	0	0	0	0	0	0	0	0	FALSE	0	0	0	0	0	0	FALSE	FALSE	0
2017	12	1	27	4	2	77	0	0	1	1	1	2	2	1	1	4	1	1	1	1	0	0	0	0	70	0	1	0	2	0	1	0	0	0	3	0	0	0	0	FALSE	0	0	0	0	0	0	FALSE	FALSE	0
2017	12	1	27	3	1	70	0	0	1	1	2	1	1	1	1	1	1	14	14	14	0	0	0	0	0	0	0	0	0	0	0	0	0	0	0	0	0	0	0	FALSE	0	0	0	0	0	0	FALSE	FALSE	0
2017	12	1	27	2	2	61	0	0	1	1	1	1	1	1	1	1	1	14	14	14	0	0	0	0	0	0	0	0	0	0	0	0	0	0	0	0	0	0	0	FALSE	0	0	0	0	0	0	FALSE	FALSE	0
2017	12	1	27	1	2	64	0	0	1	1	1	1	1	1	1	1	1	14	14	14	0	0	0	0	0	0	0	0	0	0	0	0	0	0	0	0	0	0	0	FALSE	0	0	0	0	0	0	FALSE	FALSE	0
2017	12	1	20	50	1	50	0	0	1	1	1	1	1	1	1	1	1	14	14	14	0	0	0	0	0	0	0	0	0	0	0	0	0	0	0	0	0	0	0	FALSE	0	0	0	0	0	0	FALSE	FALSE	0
2017	12	1	20	49	1	78	0	0	1	1	1	3	2	2	2	2	2	3	3	3	0	0	1	5	0	0	0	0	0	0	0	0	0	0	0	0	0	0	0	FALSE	0	0	0	0	0	0	FALSE	FALSE	0
2017	12	1	20	48	2	63	0	0	1	1	1	1	2	1	1	1	1	14	1	14	0	0	0	0	0	0	0	0	0	0	0	0	0	0	0	0	0	0	0	FALSE	0	0	0	0	0	0	FALSE	FALSE	0
2017	12	1	20	47	2	60	0	0	1	1	1	1	1	1	1	1	1	14	14	14	0	0	0	0	0	0	0	0	0	0	0	0	0	0	0	0	0	0	0	FALSE	0	0	0	0	0	0	FALSE	FALSE	0
2017	12	1	20	46	1	60	0	0	1	1	1	1	1	1	1	1	1	14	14	14	0	0	0	0	0	0	0	0	0	0	0	0	0	0	0	0	0	0	0	FALSE	0	0	0	0	0	0	FALSE	FALSE	0
2017	12	1	20	45	2	84	0	0	1	1	1	5	3	5	3	2	2	3	3	3	0	0	1	2	0	0	0	0	0	0	0	0	0	0	0	0	0	0	0	FALSE	0	0	0	0	0	0	FALSE	FALSE	0
2017	12	1	20	44	1	68	0	0	1	1	2	1	1	1	1	1	1	14	14	14	0	0	0	0	0	0	0	0	0	0	0	0	0	0	0	0	0	0	0	FALSE	0	0	0	0	0	0	FALSE	FALSE	0
2017	12	1	20	43	2	56	0	0	1	1	1	1	1	1	1	1	1	14	14	14	0	0	0	0	0	0	0	0	0	0	0	0	0	0	0	0	0	0	0	FALSE	0	0	0	0	0	0	FALSE	FALSE	0
2017	12	1	20	42	1	68	0	0	1	1	1	1	1	1	1	1	1	14	14	14	0	0	0	0	0	0	0	0	0	0	0	0	0	0	0	0	0	0	0	FALSE	0	0	0	0	0	0	FALSE	FALSE	0
2017	12	1	20	41	2	70	0	0	1	1	1	1	1	1	1	1	1	14	14	14	0	0	0	0	0	0	0	0	0	0	0	0	0	0	0	0	0	0	0	FALSE	0	0	0	0	0	0	FALSE	FALSE	0
2017	12	1	20	40	2	61	0	0	1	2	1	2	1	2	1	1	1	5	14	14	0	0	0	0	0	0	0	0	0	0	0	0	0	0	0	0	0	0	0	FALSE	0	0	0	0	0	0	FALSE	FALSE	0
2017	12	1	20	39	2	84	0	0	1	1	1	1	7	1	7	4	6	14	6	14	0	0	0	0	72	0	1	0	2	0	1	0	0	0	5	0	0	0	0	FALSE	0	0	0	0	0	0	FALSE	FALSE	0
2017	12	1	20	38	2	76	0	0	1	1	1	1	1	1	1	1	1	14	14	14	0	0	0	0	0	0	0	0	0	0	0	0	0	0	0	0	0	0	0	FALSE	0	0	0	0	0	0	FALSE	FALSE	0
2017	12	1	20	37	1	68	0	0	1	1	2	1	1	1	1	1	1	14	14	14	0	0	0	0	0	0	0	0	0	0	0	0	0	0	0	0	0	0	0	FALSE	0	0	0	0	0	0	FALSE	FALSE	0
2017	12	1	20	36	2	77	0	0	1	1	1	1	2	1	2	1	2	14	3	14	0	0	1	5	0	0	0	0	0	0	0	0	0	0	0	0	0	0	0	FALSE	0	0	0	0	0	0	FALSE	FALSE	0
2017	12	1	20	35	1	74	0	0	1	1	2	1	1	1	1	1	1	14	14	14	0	0	0	0	0	0	0	0	0	0	0	0	0	0	0	0	0	0	0	FALSE	0	0	0	0	0	0	FALSE	FALSE	0
2017	12	1	20	34	1	51	0	0	1	1	1	1	2	1	1	1	4	14	1	14	0	0	0	0	0	50	0	1	0	2	0	1	0	0	0	3	0	0	0	FALSE	0	0	0	0	0	0	FALSE	FALSE	0
2017	12	1	20	33	1	50	0	0	1	1	1	1	1	1	1	1	1	14	14	14	0	0	0	0	0	0	0	0	0	0	0	0	0	0	0	0	0	0	0	FALSE	0	0	0	0	0	0	FALSE	FALSE	0
2017	12	1	20	32	1	73	0	0	1	2	2	1	1	1	1	1	1	14	14	14	0	0	0	0	0	0	0	0	0	0	0	0	0	0	0	0	0	0	0	FALSE	0	0	0	0	0	0	FALSE	FALSE	0
2017	12	1	20	31	2	68	0	0	1	1	1	1	2	1	2	1	1	14	5	14	0	0	0	0	0	0	0	0	0	0	0	0	0	0	0	0	0	0	0	FALSE	0	0	0	0	0	0	FALSE	FALSE	0
2017	12	1	20	30	1	53	0	0	1	1	1	1	1	1	1	1	1	14	14	14	0	0	0	0	0	0	0	0	0	0	0	0	0	0	0	0	0	0	0	FALSE	0	0	0	0	0	0	FALSE	FALSE	0
2017	12	1	20	29	1	78	0	0	1	1	1	3	3	3	3	2	2	3	3	3	0	0	1	4	0	0	0	0	0	0	0	0	0	0	0	0	0	0	0	FALSE	0	0	0	0	0	0	FALSE	FALSE	0
2017	12	1	20	28	1	80	0	0	1	1	1	4	4	4	4	2	2	3	3	3	0	0	1	5	0	0	0	0	0	0	0	0	0	0	0	0	0	0	0	FALSE	0	0	0	0	0	0	FALSE	FALSE	0
2017	12	1	20	27	2	77	0	0	1	1	1	3	3	3	2	2	2	3	3	3	0	0	1	4	0	0	0	0	0	0	0	0	0	0	0	0	0	0	0	FALSE	0	0	0	0	0	0	FALSE	FALSE	0
2017	12	1	20	26	1	75	0	0	1	1	1	3	1	2	1	1	1	6	14	14	0	0	0	0	0	0	0	0	0	0	0	0	0	0	0	0	0	0	0	FALSE	0	0	0	0	0	0	FALSE	FALSE	0
2017	12	1	20	25	2	50	0	0	1	1	1	1	1	1	1	1	1	14	14	14	0	0	0	0	0	0	0	0	0	0	0	0	0	0	0	0	0	0	0	FALSE	0	0	0	0	0	0	FALSE	FALSE	0
2017	12	1	20	24	1	82	0	0	1	1	1	7	3	7	3	2	4	9	12	9	0	0	1	5	0	80	0	1	0	2	0	1	0	0	0	1	0	0	0	FALSE	0	0	0	0	0	0	FALSE	FALSE	0
2017	12	1	20	23	1	56	0	0	1	1	1	7	1	7	1	6	1	7	14	14	0	0	0	0	0	0	0	0	0	0	0	0	0	0	0	0	0	0	0	FALSE	0	0	0	0	0	0	FALSE	FALSE	0
2017	12	1	20	22	2	54	0	0	1	1	1	1	1	1	1	1	1	14	14	14	0	0	0	0	0	0	0	0	0	0	0	0	0	0	0	0	0	0	0	FALSE	0	0	0	0	0	0	FALSE	FALSE	0
2017	12	1	20	21	1	54	0	0	1	2	2	1	1	1	1	1	1	14	14	14	0	0	0	0	0	0	0	0	0	0	0	0	0	0	0	0	0	0	0	FALSE	0	0	0	0	0	0	FALSE	FALSE	0
2017	12	1	20	20	1	73	0	0	1	2	1	1	2	1	1	1	1	14	1	14	0	0	0	0	0	0	0	0	0	0	0	0	0	0	0	0	0	0	0	FALSE	0	0	0	0	0	0	FALSE	FALSE	0
2017	12	1	20	19	1	69	0	0	1	2	1	1	2	1	1	1	1	14	1	14	0	0	0	0	0	0	0	0	0	0	0	0	0	0	0	0	0	0	0	FALSE	0	0	0	0	0	0	FALSE	FALSE	0
2017	12	1	20	18	1	80	0	0	1	2	1	3	2	2	1	4	1	13	1	13	0	0	0	0	76	0	1	0	2	0	1	0	0	0	1	0	0	0	0	FALSE	0	0	0	0	0	0	FALSE	FALSE	0
2017	12	1	20	17	2	50	0	0	1	1	1	1	1	1	1	1	1	14	14	14	0	0	0	0	0	0	0	0	0	0	0	0	0	0	0	0	0	0	0	FALSE	0	0	0	0	0	0	FALSE	FALSE	0
2017	12	1	20	16	1	59	0	0	1	1	2	1	1	1	1	1	1	14	14	14	0	0	0	0	0	0	0	0	0	0	0	0	0	0	0	0	0	0	0	FALSE	0	0	0	0	0	0	FALSE	FALSE	0
2017	12	1	20	15	2	84	0	0	1	2	1	2	5	2	5	4	2	11	3	3	0	0	4	7	83	0	1	0	2	0	1	0	0	0	1	0	0	0	0	FALSE	0	0	0	0	0	0	FALSE	FALSE	0
2017	12	1	20	14	1	64	0	0	1	1	1	2	2	1	1	1	1	1	1	1	0	0	0	0	0	0	0	0	0	0	0	0	0	0	0	0	0	0	0	FALSE	0	0	0	0	0	0	FALSE	FALSE	0
2017	12	1	20	13	2	67	0	0	1	1	1	1	2	1	2	1	2	14	3	14	0	0	1	4	0	0	0	0	0	0	0	0	0	0	0	0	0	0	0	FALSE	0	0	0	0	0	0	FALSE	FALSE	0
2017	12	1	20	12	2	62	0	0	1	1	1	1	1	1	1	1	1	14	14	14	0	0	0	0	0	0	0	0	0	0	0	0	0	0	0	0	0	0	0	FALSE	0	0	0	0	0	0	FALSE	FALSE	0
2017	12	1	20	11	2	62	0	0	1	1	1	1	1	1	1	1	1	14	14	14	0	0	0	0	0	0	0	0	0	0	0	0	0	0	0	0	0	0	0	FALSE	0	0	0	0	0	0	FALSE	FALSE	0
2017	12	1	20	10	2	63	0	0	1	1	1	1	1	1	1	1	1	14	14	14	0	0	0	0	0	0	0	0	0	0	0	0	0	0	0	0	0	0	0	FALSE	0	0	0	0	0	0	FALSE	FALSE	0
2017	12	1	20	9	2	81	0	0	1	1	1	3	3	2	3	2	2	3	3	3	0	0	1	7	0	0	0	0	0	0	0	0	0	0	0	0	0	0	0	FALSE	0	0	0	0	0	0	FALSE	FALSE	0
2017	12	1	20	8	2	77	0	0	1	1	1	3	3	3	3	2	2	3	3	3	0	0	1	7	0	0	0	0	0	0	0	0	0	0	0	0	0	0	0	FALSE	0	0	0	0	0	0	FALSE	FALSE	0
2017	12	1	20	7	2	52	0	0	1	1	1	1	1	1	1	1	1	14	14	14	0	0	0	0	0	0	0	0	0	0	0	0	0	0	0	0	0	0	0	FALSE	0	0	0	0	0	0	FALSE	FALSE	0
2017	12	1	20	6	2	52	0	0	1	1	1	1	1	1	1	1	1	14	14	14	0	0	0	0	0	0	0	0	0	0	0	0	0	0	0	0	0	0	0	FALSE	0	0	0	0	0	0	FALSE	FALSE	0
2017	12	1	20	5	2	60	0	0	1	1	1	1	1	1	1	1	1	14	14	14	0	0	0	0	0	0	0	0	0	0	0	0	0	0	0	0	0	0	0	FALSE	0	0	0	0	0	0	FALSE	FALSE	0
2017	12	1	20	4	2	80	0	0	1	2	1	3	6	3	6	2	2	3	3	3	0	0	1	2	0	0	0	0	0	0	0	0	0	0	0	0	0	0	0	FALSE	0	0	0	0	0	0	FALSE	FALSE	0
2017	12	1	20	3	2	60	0	0	1	1	1	1	1	1	1	1	1	14	14	14	0	0	0	0	0	0	0	0	0	0	0	0	0	0	0	0	0	0	0	FALSE	0	0	0	0	0	0	FALSE	FALSE	0
2017	12	1	20	2	2	54	0	0	1	1	1	1	1	1	1	1	1	14	14	14	0	0	0	0	0	0	0	0	0	0	0	0	0	0	0	0	0	0	0	FALSE	0	0	0	0	0	0	FALSE	FALSE	0
2017	12	1	20	1	2	76	0	0	1	1	1	1	6	1	6	4	2	14	3	14	0	0	1	4	73	0	4	0	2	0	1	0	0	0	5	0	0	0	0	FALSE	0	0	0	0	0	0	FALSE	FALSE	0
2017	12	1	72	50	1	78	0	0	1	1	1	1	3	1	3	1	2	14	3	14	0	0	1	0	0	0	0	0	0	0	0	0	0	0	0	0	0	0	0	FALSE	0	0	0	0	0	0	FALSE	FALSE	0
2017	12	1	72	49	2	54	0	0	1	1	1	1	1	1	1	1	1	14	14	14	0	0	0	0	0	0	0	0	0	0	0	0	0	0	0	0	0	0	0	FALSE	0	0	0	0	0	0	FALSE	FALSE	0
2017	12	1	72	48	1	63	0	0	1	2	1	2	2	1	1	1	1	1	1	1	0	0	0	0	0	0	0	0	0	0	0	0	0	0	0	0	0	0	0	FALSE	0	0	0	0	0	0	FALSE	FALSE	0
2017	12	1	72	47	1	55	0	0	1	1	1	1	1	1	1	1	1	14	14	14	0	0	0	0	0	0	0	0	0	0	0	0	0	0	0	0	0	0	0	FALSE	0	0	0	0	0	0	FALSE	FALSE	0
2017	12	1	72	46	1	76	0	0	1	1	1	1	1	1	1	1	1	14	14	14	0	0	0	0	0	0	0	0	0	0	0	0	0	0	0	0	0	0	0	FALSE	0	0	0	0	0	0	FALSE	FALSE	0
2017	12	1	72	45	1	80	0	0	1	1	1	1	1	1	1	1	1	14	14	14	0	0	0	0	0	0	0	0	0	0	0	0	0	0	0	0	0	0	0	FALSE	0	0	0	0	0	0	FALSE	FALSE	0
2017	12	1	72	44	2	82	0	0	1	1	1	3	2	3	2	4	4	4	4	4	0	0	0	0	77	75	3	3	2	2	1	1	0	0	2	2	0	0	0	FALSE	0	0	0	0	0	0	FALSE	FALSE	0
2017	12	1	72	43	2	65	0	0	1	1	1	1	1	1	1	1	1	14	14	14	0	0	0	0	0	0	0	0	0	0	0	0	0	0	0	0	0	0	0	FALSE	0	0	0	0	0	0	FALSE	FALSE	0
2017	12	1	72	42	1	76	0	0	1	1	1	1	1	1	1	1	1	14	14	14	0	0	0	0	0	0	0	0	0	0	0	0	0	0	0	0	0	0	0	FALSE	0	0	0	0	0	0	FALSE	FALSE	0
2017	12	1	72	41	1	66	0	0	1	1	1	1	1	1	1	1	1	14	14	14	0	0	0	0	0	0	0	0	0	0	0	0	0	0	0	0	0	0	0	FALSE	0	0	0	0	0	0	FALSE	FALSE	0
2017	12	1	72	40	1	71	0	0	1	1	1	2	2	2	2	2	2	3	3	3	0	0	1	0	0	0	0	0	0	0	0	0	0	0	0	0	0	0	0	FALSE	0	0	0	0	0	0	FALSE	FALSE	0
2017	12	1	72	39	2	60	0	0	1	1	1	1	1	1	1	1	1	14	14	14	0	0	0	0	0	0	0	0	0	0	0	0	0	0	0	0	0	0	0	FALSE	0	0	0	0	0	0	FALSE	FALSE	0
2017	12	1	72	38	1	92	0	0	1	1	1	1	1	1	1	4	4	14	14	14	0	0	0	0	82	87	1	1	2	2	1	1	0	0	5	5	0	0	0	FALSE	0	0	0	0	0	0	FALSE	FALSE	0
2017	12	1	72	37	2	71	0	0	1	1	1	2	2	1	1	1	1	1	1	1	0	0	0	0	0	0	0	0	0	0	0	0	0	0	0	0	0	0	0	FALSE	0	0	0	0	0	0	FALSE	FALSE	0
2017	12	1	72	36	1	67	0	0	1	1	1	1	1	1	1	1	1	14	14	14	0	0	0	0	0	0	0	0	0	0	0	0	0	0	0	0	0	0	0	FALSE	0	0	0	0	0	0	FALSE	FALSE	0
2017	12	1	72	35	2	76	0	0	1	1	1	1	1	1	1	1	1	14	14	14	0	0	0	0	0	0	0	0	0	0	0	0	0	0	0	0	0	0	0	FALSE	0	0	0	0	0	0	FALSE	FALSE	0
2017	12	1	72	34	2	66	0	0	1	1	1	1	7	1	7	1	6	14	6	14	0	0	0	0	0	0	0	0	0	0	0	0	0	0	0	0	0	0	0	FALSE	0	0	0	0	0	0	FALSE	FALSE	0
2017	12	1	72	33	2	52	0	0	1	1	1	1	1	1	1	1	1	14	14	14	0	0	0	0	0	0	0	0	0	0	0	0	0	0	0	0	0	0	0	FALSE	0	0	0	0	0	0	FALSE	FALSE	0
2017	12	1	72	32	1	68	0	0	1	1	1	1	1	1	1	1	1	14	14	14	0	0	0	0	0	0	0	0	0	0	0	0	0	0	0	0	0	0	0	FALSE	0	0	0	0	0	0	FALSE	FALSE	0
2017	12	1	72	31	2	80	0	0	1	1	1	2	1	1	1	4	4	1	14	14	0	0	0	0	77	76	1	3	2	2	1	1	0	0	3	5	0	0	0	FALSE	0	0	0	0	0	0	FALSE	FALSE	0
2017	12	1	72	30	1	73	0	0	1	1	1	1	1	1	1	1	1	14	14	14	0	0	0	0	0	0	0	0	0	0	0	0	0	0	0	0	0	0	0	FALSE	0	0	0	0	0	0	FALSE	FALSE	0
2017	12	1	72	29	2	79	0	0	1	1	1	1	1	1	1	4	4	14	14	14	0	0	0	0	76	76	1	1	2	2	1	1	0	0	5	5	0	0	0	FALSE	0	0	0	0	0	0	FALSE	FALSE	0
2017	12	1	72	28	2	75	0	0	1	1	1	1	1	1	1	1	1	14	14	14	0	0	0	0	0	0	0	0	0	0	0	0	0	0	0	0	0	0	0	FALSE	0	0	0	0	0	0	FALSE	FALSE	0
2017	12	1	72	27	2	58	0	0	1	2	1	1	1	1	1	4	4	14	14	14	0	0	0	0	46	47	1	1	2	2	1	1	0	0	5	5	0	0	0	FALSE	0	0	0	0	0	0	FALSE	FALSE	0
2017	12	1	72	26	2	61	0	0	1	1	1	1	1	1	1	1	1	14	14	14	0	0	0	0	0	0	0	0	0	0	0	0	0	0	0	0	0	0	0	FALSE	0	0	0	0	0	0	FALSE	FALSE	0
2017	12	1	72	25	2	50	0	0	1	1	1	1	1	1	1	1	1	14	14	14	0	0	0	0	0	0	0	0	0	0	0	0	0	0	0	0	0	0	0	FALSE	0	0	0	0	0	0	FALSE	FALSE	0
2017	12	1	72	24	2	73	0	0	1	1	1	1	1	1	1	1	1	14	14	14	0	0	0	0	0	0	0	0	0	0	0	0	0	0	0	0	0	0	0	FALSE	0	0	0	0	0	0	FALSE	FALSE	0
2017	12	1	72	23	2	66	0	0	1	1	1	1	1	1	1	1	1	14	14	14	0	0	0	0	0	0	0	0	0	0	0	0	0	0	0	0	0	0	0	FALSE	0	0	0	0	0	0	FALSE	FALSE	0
2017	12	1	72	22	2	74	0	0	1	1	1	7	4	7	4	6	2	13	3	3	0	0	7	0	0	0	0	0	0	0	0	0	0	0	0	0	0	0	0	FALSE	0	0	0	0	0	0	FALSE	FALSE	0
2017	12	1	72	21	2	69	0	0	1	1	1	7	1	7	1	6	1	9	14	14	0	0	0	0	0	0	0	0	0	0	0	0	0	0	0	0	0	0	0	FALSE	0	0	0	0	0	0	FALSE	FALSE	0
2017	12	1	72	20	1	68	0	0	1	1	1	1	3	1	3	1	1	14	12	14	0	0	0	0	0	0	0	0	0	0	0	0	0	0	0	0	0	0	0	FALSE	0	0	0	0	0	0	FALSE	FALSE	0
2017	12	1	72	19	1	75	0	0	1	2	1	1	1	1	1	1	1	14	14	14	0	0	0	0	0	0	0	0	0	0	0	0	0	0	0	0	0	0	0	FALSE	0	0	0	0	0	0	FALSE	FALSE	0
2017	12	1	72	18	1	62	0	0	1	1	1	1	1	1	1	1	1	14	14	14	0	0	0	0	0	0	0	0	0	0	0	0	0	0	0	0	0	0	0	FALSE	0	0	0	0	0	0	FALSE	FALSE	0
2017	12	1	72	17	1	74	0	0	1	1	1	1	1	1	1	1	1	14	14	14	0	0	0	0	0	0	0	0	0	0	0	0	0	0	0	0	0	0	0	FALSE	0	0	0	0	0	0	FALSE	FALSE	0
2017	12	1	72	16	2	56	0	0	1	1	1	1	2	1	1	1	1	14	1	14	0	0	0	0	0	0	0	0	0	0	0	0	0	0	0	0	0	0	0	FALSE	0	0	0	0	0	0	FALSE	FALSE	0
2017	12	1	72	15	1	52	0	0	1	1	1	1	1	1	1	1	1	14	14	14	0	0	0	0	0	0	0	0	0	0	0	0	0	0	0	0	0	0	0	FALSE	0	0	0	0	0	0	FALSE	FALSE	0
2017	12	1	72	14	2	57	0	0	1	1	1	1	2	1	2	1	2	14	3	14	0	0	1	0	0	0	0	0	0	0	0	0	0	0	0	0	0	0	0	FALSE	0	0	0	0	0	0	FALSE	FALSE	0
2017	12	1	72	13	1	57	0	0	1	1	1	1	1	1	1	1	1	14	14	14	0	0	0	0	0	0	0	0	0	0	0	0	0	0	0	0	0	0	0	FALSE	0	0	0	0	0	0	FALSE	FALSE	0
2017	12	1	72	12	1	81	0	0	1	1	1	1	4	1	4	1	1	14	9	14	0	0	0	0	0	0	0	0	0	0	0	0	0	0	0	0	0	0	0	FALSE	0	0	0	0	0	0	FALSE	FALSE	0
2017	12	1	72	11	1	66	0	0	1	1	2	1	1	1	1	1	1	14	14	14	0	0	0	0	0	0	0	0	0	0	0	0	0	0	0	0	0	0	0	FALSE	0	0	0	0	0	0	FALSE	FALSE	0
2017	12	1	72	10	1	83	0	0	1	1	1	3	5	3	5	1	1	10	10	10	0	0	0	0	0	0	0	0	0	0	0	0	0	0	0	0	0	0	0	FALSE	0	0	0	0	0	0	FALSE	FALSE	0
2017	12	1	72	9	1	61	0	0	1	1	1	4	6	4	6	4	1	4	12	4	0	0	0	0	58	0	2	0	2	0	3	0	0	0	4	0	0	0	0	FALSE	0	0	0	0	0	0	FALSE	FALSE	0
2017	12	1	72	8	1	67	0	0	1	1	1	1	1	1	1	1	1	14	14	14	0	0	0	0	0	0	0	0	0	0	0	0	0	0	0	0	0	0	0	FALSE	0	0	0	0	0	0	FALSE	FALSE	0
2017	12	1	72	7	2	70	0	0	1	1	1	1	1	1	1	1	1	14	14	14	0	0	0	0	0	0	0	0	0	0	0	0	0	0	0	0	0	0	0	FALSE	0	0	0	0	0	0	FALSE	FALSE	0
2017	12	1	72	6	1	67	0	0	1	1	1	1	1	1	1	1	1	14	14	14	0	0	0	0	0	0	0	0	0	0	0	0	0	0	0	0	0	0	0	FALSE	0	0	0	0	0	0	FALSE	FALSE	0
2017	12	1	72	5	1	77	0	0	1	1	1	3	1	1	1	1	4	1	14	14	0	0	0	0	0	73	0	3	0	2	0	1	0	0	0	5	0	0	0	FALSE	0	0	0	0	0	0	FALSE	FALSE	0
2017	12	1	72	4	1	78	0	0	1	1	1	3	3	3	3	1	1	11	11	11	0	0	0	0	0	0	0	0	0	0	0	0	0	0	0	0	0	0	0	FALSE	0	0	0	0	0	0	FALSE	FALSE	0
2017	12	1	72	3	2	69	0	0	1	1	1	1	1	1	1	1	1	14	14	14	0	0	0	0	0	0	0	0	0	0	0	0	0	0	0	0	0	0	0	FALSE	0	0	0	0	0	0	FALSE	FALSE	0
2017	12	1	72	2	2	83	0	0	1	1	1	2	1	1	1	1	1	1	14	14	0	0	0	0	0	0	0	0	0	0	0	0	0	0	0	0	0	0	0	FALSE	0	0	0	0	0	0	FALSE	FALSE	0
2017	12	1	72	1	2	55	0	0	1	1	2	1	1	1	1	1	1	14	14	14	0	0	0	0	0	0	0	0	0	0	0	0	0	0	0	0	0	0	0	FALSE	0	0	0	0	0	0	FALSE	FALSE	0
2017	12	1	18	50	1	75	0	0	1	1	1	7	4	7	2	6	1	6	12	12	0	0	0	0	0	0	0	0	0	0	0	0	0	0	0	0	0	0	0	FALSE	0	0	0	0	0	0	FALSE	FALSE	0
2017	12	1	18	49	1	77	0	0	1	1	1	1	1	1	1	1	1	14	14	14	0	0	0	0	0	0	0	0	0	0	0	0	0	0	0	0	0	0	0	FALSE	0	0	0	0	0	0	FALSE	FALSE	0
2017	12	1	18	48	1	65	0	0	1	1	1	1	1	1	1	1	1	14	14	14	0	0	0	0	0	0	0	0	0	0	0	0	0	0	0	0	0	0	0	FALSE	0	0	0	0	0	0	FALSE	FALSE	0
2017	12	1	18	47	1	69	0	0	4	0	0	0	0	0	0	0	0	0	0	0	1	1	0	0	0	0	0	0	0	0	0	0	0	0	0	0	0	0	0	FALSE	0	0	0	0	0	0	FALSE	FALSE	0
2017	12	1	18	46	1	72	0	0	1	1	1	3	2	3	2	5	2	4	3	3	0	0	7	0	71	0	1	0	2	0	1	0	0	0	4	0	0	0	0	FALSE	0	0	0	0	0	0	FALSE	FALSE	0
2017	12	1	18	45	1	79	0	0	1	1	1	1	1	1	1	1	1	14	14	14	0	0	0	0	0	0	0	0	0	0	0	0	0	0	0	0	0	0	0	FALSE	0	0	0	0	0	0	FALSE	FALSE	0
2017	12	1	18	44	1	73	0	0	1	1	1	6	1	6	1	2	1	3	14	14	0	0	1	0	0	0	0	0	0	0	0	0	0	0	0	0	0	0	0	FALSE	0	0	0	0	0	0	FALSE	FALSE	0
2017	12	1	18	43	1	77	0	0	1	1	1	3	2	1	1	1	1	1	1	1	0	0	0	0	0	0	0	0	0	0	0	0	0	0	0	0	0	0	0	FALSE	0	0	0	0	0	0	FALSE	FALSE	0
2017	12	1	18	42	1	78	0	0	1	1	1	7	2	7	2	6	4	6	4	4	0	0	0	0	0	77	0	1	0	2	0	1	0	0	0	2	0	0	0	FALSE	0	0	0	0	0	0	FALSE	FALSE	0
2017	12	1	18	41	2	80	0	0	1	1	1	1	1	1	1	1	1	14	14	14	0	0	0	0	0	0	0	0	0	0	0	0	0	0	0	0	0	0	0	FALSE	0	0	0	0	0	0	FALSE	FALSE	0
2017	12	1	18	40	2	80	0	0	1	1	1	2	2	1	1	2	2	1	1	1	0	0	0	0	0	0	0	0	0	0	0	0	0	0	0	0	0	0	0	FALSE	0	0	0	0	0	0	FALSE	FALSE	0
2017	12	1	18	39	2	82	0	0	1	1	1	5	6	5	6	2	6	3	6	3	0	0	7	0	0	0	0	0	0	0	0	0	0	0	0	0	0	0	0	FALSE	0	0	0	0	0	0	FALSE	FALSE	0
2017	12	1	18	38	1	83	0	0	1	1	1	1	1	1	1	1	1	14	14	14	0	0	0	0	0	0	0	0	0	0	0	0	0	0	0	0	0	0	0	FALSE	0	0	0	0	0	0	FALSE	FALSE	0
2017	12	1	18	37	1	72	0	0	1	1	1	3	3	1	1	1	1	1	1	1	0	0	0	0	0	0	0	0	0	0	0	0	0	0	0	0	0	0	0	FALSE	0	0	0	0	0	0	FALSE	FALSE	0
2017	12	1	18	36	2	51	0	0	1	1	1	5	5	5	5	1	1	12	12	12	0	0	0	0	0	0	0	0	0	0	0	0	0	0	0	0	0	0	0	FALSE	0	0	0	0	0	0	FALSE	FALSE	0
2017	12	1	18	35	1	50	0	0	1	1	1	1	1	1	1	1	1	14	14	14	0	0	0	0	0	0	0	0	0	0	0	0	0	0	0	0	0	0	0	FALSE	0	0	0	0	0	0	FALSE	FALSE	0
2017	12	1	18	34	2	60	0	0	1	1	1	1	1	1	1	1	1	14	14	14	0	0	0	0	0	0	0	0	0	0	0	0	0	0	0	0	0	0	0	FALSE	0	0	0	0	0	0	FALSE	FALSE	0
2017	12	1	18	33	2	94	0	0	1	1	1	5	5	5	5	2	2	3	3	3	0	0	1	0	0	0	0	0	0	0	0	0	0	0	0	0	0	0	0	FALSE	0	0	0	0	0	0	FALSE	FALSE	0
2017	12	1	18	32	1	51	0	0	1	1	1	1	1	1	1	1	1	14	14	14	0	0	0	0	0	0	0	0	0	0	0	0	0	0	0	0	0	0	0	FALSE	0	0	0	0	0	0	FALSE	FALSE	0
2017	12	1	18	31	1	76	0	0	1	1	1	1	1	1	1	1	1	14	14	14	0	0	0	0	0	0	0	0	0	0	0	0	0	0	0	0	0	0	0	FALSE	0	0	0	0	0	0	FALSE	FALSE	0
2017	12	1	18	30	2	57	0	0	1	1	1	1	1	1	1	1	1	14	14	14	0	0	0	0	0	0	0	0	0	0	0	0	0	0	0	0	0	0	0	FALSE	0	0	0	0	0	0	FALSE	FALSE	0
2017	12	1	18	29	2	88	0	0	1	1	1	3	4	3	4	2	2	3	3	3	0	0	1	0	0	0	0	0	0	0	0	0	0	0	0	0	0	0	0	FALSE	0	0	0	0	0	0	FALSE	FALSE	0
2017	12	1	18	28	2	65	0	0	1	1	1	1	7	1	7	1	6	14	6	14	0	0	0	0	0	0	0	0	0	0	0	0	0	0	0	0	0	0	0	FALSE	0	0	0	0	0	0	FALSE	FALSE	0
2017	12	1	18	27	2	56	0	0	1	1	1	1	1	1	1	1	1	14	14	14	0	0	0	0	0	0	0	0	0	0	0	0	0	0	0	0	0	0	0	FALSE	0	0	0	0	0	0	FALSE	FALSE	0
2017	12	1	18	26	2	60	0	0	1	1	1	6	1	6	1	6	1	6	14	14	0	0	0	0	0	0	0	0	0	0	0	0	0	0	0	0	0	0	0	FALSE	0	0	0	0	0	0	FALSE	FALSE	0
2017	12	1	18	25	2	59	0	0	1	1	1	1	1	1	1	1	1	14	14	14	0	0	0	0	0	0	0	0	0	0	0	0	0	0	0	0	0	0	0	FALSE	0	0	0	0	0	0	FALSE	FALSE	0
2017	12	1	18	24	1	52	0	0	1	1	1	1	2	1	2	1	4	14	4	14	0	0	0	0	0	45	0	1	0	2	0	1	0	0	0	2	0	0	0	FALSE	0	0	0	0	0	0	FALSE	FALSE	0
2017	12	1	18	23	1	65	0	0	1	1	1	1	1	1	1	1	1	14	14	14	0	0	0	0	0	0	0	0	0	0	0	0	0	0	0	0	0	0	0	FALSE	0	0	0	0	0	0	FALSE	FALSE	0
2017	12	1	18	22	1	66	0	0	1	1	1	1	1	1	1	1	4	14	14	14	0	0	0	0	0	64	0	1	0	2	0	1	0	0	0	5	0	0	0	FALSE	0	0	0	0	0	0	FALSE	FALSE	0
2017	12	1	18	21	1	62	0	0	1	1	1	1	1	1	1	1	1	14	14	14	0	0	0	0	0	0	0	0	0	0	0	0	0	0	0	0	0	0	0	FALSE	0	0	0	0	0	0	FALSE	FALSE	0
2017	12	1	18	20	2	52	0	0	1	1	1	1	1	1	1	1	1	14	14	14	0	0	0	0	0	0	0	0	0	0	0	0	0	0	0	0	0	0	0	FALSE	0	0	0	0	0	0	FALSE	FALSE	0
2017	12	1	18	19	2	64	0	0	1	1	1	1	5	1	5	1	1	14	6	14	0	0	0	0	0	0	0	0	0	0	0	0	0	0	0	0	0	0	0	FALSE	0	0	0	0	0	0	FALSE	FALSE	0
2017	12	1	18	18	2	55	0	0	1	1	1	1	1	1	1	1	1	14	14	14	0	0	0	0	0	0	0	0	0	0	0	0	0	0	0	0	0	0	0	FALSE	0	0	0	0	0	0	FALSE	FALSE	0
2017	12	1	18	17	2	56	0	0	1	1	2	1	1	1	1	1	1	14	14	14	0	0	0	0	0	0	0	0	0	0	0	0	0	0	0	0	0	0	0	FALSE	0	0	0	0	0	0	FALSE	FALSE	0
2017	12	1	18	16	2	67	0	0	1	1	1	5	5	5	1	1	1	13	1	1	0	0	0	0	0	0	0	0	0	0	0	0	0	0	0	0	0	0	0	FALSE	0	0	0	0	0	0	FALSE	FALSE	0
2017	12	1	18	15	2	82	0	0	1	1	1	7	6	7	6	6	6	7	9	9	0	0	0	0	0	0	0	0	0	0	0	0	0	0	0	0	0	0	0	FALSE	0	0	0	0	0	0	FALSE	FALSE	0
2017	12	1	18	14	1	68	0	0	1	2	2	1	2	1	2	1	2	14	3	14	0	0	1	4	0	0	0	0	0	0	0	0	0	0	0	0	0	0	0	FALSE	0	0	0	0	0	0	FALSE	FALSE	0
2017	12	1	18	13	1	76	0	0	1	1	1	1	4	1	4	1	1	14	12	14	0	0	0	0	0	0	0	0	0	0	0	0	0	0	0	0	0	0	0	FALSE	0	0	0	0	0	0	FALSE	FALSE	0
2017	12	1	18	12	2	73	0	0	1	1	1	2	1	1	1	1	1	1	14	14	0	0	0	0	0	0	0	0	0	0	0	0	0	0	0	0	0	0	0	FALSE	0	0	0	0	0	0	FALSE	FALSE	0
2017	12	1	18	11	2	64	0	0	1	1	1	1	1	1	1	1	1	14	14	14	0	0	0	0	0	0	0	0	0	0	0	0	0	0	0	0	0	0	0	FALSE	0	0	0	0	0	0	FALSE	FALSE	0
2017	12	1	18	10	2	77	0	0	1	1	1	1	1	1	1	1	1	14	14	14	0	0	0	0	0	0	0	0	0	0	0	0	0	0	0	0	0	0	0	FALSE	0	0	0	0	0	0	FALSE	FALSE	0
2017	12	1	18	9	2	55	0	0	1	1	1	1	1	1	1	1	1	14	14	14	0	0	0	0	0	0	0	0	0	0	0	0	0	0	0	0	0	0	0	FALSE	0	0	0	0	0	0	FALSE	FALSE	0
2017	12	1	18	8	1	81	0	0	1	1	1	2	2	2	2	2	5	3	12	12	0	0	1	4	0	78	0	1	0	2	0	1	0	0	0	4	0	0	0	FALSE	0	0	0	0	0	0	FALSE	FALSE	0
2017	12	1	18	7	2	67	0	0	1	1	1	1	2	1	1	1	1	14	1	14	0	0	0	0	0	0	0	0	0	0	0	0	0	0	0	0	0	0	0	FALSE	0	0	0	0	0	0	FALSE	FALSE	0
2017	12	1	18	6	1	80	0	0	1	1	1	3	6	3	6	4	6	11	6	6	0	0	0	0	79	0	1	0	2	0	1	0	0	0	1	0	0	0	0	FALSE	0	0	0	0	0	0	FALSE	FALSE	0
2017	12	1	18	5	2	62	0	0	1	1	1	1	1	1	1	4	1	14	14	14	0	0	0	0	57	0	1	0	2	0	1	0	0	0	5	0	0	0	0	FALSE	0	0	0	0	0	0	FALSE	FALSE	0
2017	12	1	18	4	2	65	0	0	1	1	1	1	1	1	1	4	4	14	14	14	0	0	0	0	64	60	1	1	2	2	1	1	0	0	5	5	0	0	0	FALSE	0	0	0	0	0	0	FALSE	FALSE	0
2017	12	1	18	3	2	65	0	0	1	1	1	1	3	1	3	1	5	14	4	14	0	0	0	0	0	63	0	1	0	2	0	1	0	0	0	4	0	0	0	FALSE	0	0	0	0	0	0	FALSE	FALSE	0
2017	12	1	18	2	2	63	0	0	1	1	1	1	1	1	1	1	1	14	14	14	0	0	0	0	0	0	0	0	0	0	0	0	0	0	0	0	0	0	0	FALSE	0	0	0	0	0	0	FALSE	FALSE	0
2017	12	1	18	1	1	75	0	0	1	1	1	2	2	1	1	1	1	1	1	1	0	0	0	0	0	0	0	0	0	0	0	0	0	0	0	0	0	0	0	FALSE	0	0	0	0	0	0	FALSE	FALSE	0
2017	12	1	13	50	2	79	0	0	1	2	1	2	1	2	1	5	1	12	14	14	0	0	0	0	76	0	3	0	2	0	1	0	0	0	4	0	0	0	0	FALSE	0	0	0	0	0	0	FALSE	FALSE	0
2017	12	1	13	49	1	67	0	0	1	1	1	1	1	1	1	1	1	14	14	14	0	0	0	0	0	0	0	0	0	0	0	0	0	0	0	0	0	0	0	FALSE	0	0	0	0	0	0	FALSE	FALSE	0
2017	12	1	13	48	2	52	0	0	1	1	1	1	1	1	1	1	1	14	14	14	0	0	0	0	0	0	0	0	0	0	0	0	0	0	0	0	0	0	0	FALSE	0	0	0	0	0	0	FALSE	FALSE	0
2017	12	1	13	47	2	74	0	0	1	1	1	6	6	6	6	1	1	11	11	11	0	0	0	0	0	0	0	0	0	0	0	0	0	0	0	0	0	0	0	FALSE	0	0	0	0	0	0	FALSE	FALSE	0
2017	12	1	13	46	2	53	0	0	1	1	1	1	1	1	1	1	1	14	14	14	0	0	0	0	0	0	0	0	0	0	0	0	0	0	0	0	0	0	0	FALSE	0	0	0	0	0	0	FALSE	FALSE	0
2017	12	1	13	45	1	61	0	0	1	1	1	1	1	1	1	1	1	14	14	14	0	0	0	0	0	0	0	0	0	0	0	0	0	0	0	0	0	0	0	FALSE	0	0	0	0	0	0	FALSE	FALSE	0
2017	12	1	13	44	2	53	0	0	1	1	1	1	1	1	1	1	1	14	14	14	0	0	0	0	0	0	0	0	0	0	0	0	0	0	0	0	0	0	0	FALSE	0	0	0	0	0	0	FALSE	FALSE	0
2017	12	1	13	43	1	78	0	0	1	1	1	1	1	1	1	1	1	14	14	14	0	0	0	0	0	0	0	0	0	0	0	0	0	0	0	0	0	0	0	FALSE	0	0	0	0	0	0	FALSE	FALSE	0
2017	12	1	13	42	2	61	0	0	1	1	1	1	1	1	1	1	1	14	14	14	0	0	0	0	0	0	0	0	0	0	0	0	0	0	0	0	0	0	0	FALSE	0	0	0	0	0	0	FALSE	FALSE	0
2017	12	1	13	41	2	70	0	0	1	1	1	1	1	1	1	4	4	14	14	14	0	0	0	0	64	64	1	1	2	2	1	1	0	0	5	5	0	0	0	FALSE	0	0	0	0	0	0	FALSE	FALSE	0
2017	12	1	13	40	2	67	0	0	1	1	1	1	1	1	1	1	1	14	14	14	0	0	0	0	0	0	0	0	0	0	0	0	0	0	0	0	0	0	0	FALSE	0	0	0	0	0	0	FALSE	FALSE	0
2017	12	1	13	39	2	67	0	0	1	1	1	6	2	6	2	6	1	6	11	6	0	0	0	0	0	0	0	0	0	0	0	0	0	0	0	0	0	0	0	FALSE	0	0	0	0	0	0	FALSE	FALSE	0
2017	12	1	13	38	2	99	0	0	1	1	1	5	5	5	5	2	2	3	3	3	0	0	5	7	0	0	0	0	0	0	0	0	0	0	0	0	0	0	0	FALSE	0	0	0	0	0	0	FALSE	FALSE	0
2017	12	1	13	37	1	72	0	0	1	1	1	4	3	3	3	5	5	12	12	12	0	0	0	0	68	68	1	1	2	2	1	1	0	0	4	4	0	0	0	FALSE	0	0	0	0	0	0	FALSE	FALSE	0
2017	12	1	13	36	1	81	0	0	1	1	1	2	2	2	2	4	5	9	4	4	0	0	0	0	81	75	3	1	2	2	1	1	0	0	1	4	0	0	0	FALSE	0	0	0	0	0	0	FALSE	FALSE	0
2017	12	1	13	35	2	77	0	0	1	1	1	7	5	7	5	6	2	13	13	13	0	0	7	0	0	0	0	0	0	0	0	0	0	0	0	0	0	0	0	FALSE	0	0	0	0	0	0	FALSE	FALSE	0
2017	12	1	13	34	2	70	0	0	1	1	1	2	1	1	1	1	1	1	14	14	0	0	0	0	0	0	0	0	0	0	0	0	0	0	0	0	0	0	0	FALSE	0	0	0	0	0	0	FALSE	FALSE	0
2017	12	1	13	33	1	77	0	0	1	1	1	5	3	5	2	4	4	12	12	12	0	0	0	0	74	74	3	1	2	2	1	1	0	0	4	4	0	0	0	FALSE	0	0	0	0	0	0	FALSE	FALSE	0
2017	12	1	13	32	2	56	0	0	1	2	1	1	2	1	1	1	1	14	1	14	0	0	0	0	0	0	0	0	0	0	0	0	0	0	0	0	0	0	0	FALSE	0	0	0	0	0	0	FALSE	FALSE	0
2017	12	1	13	31	2	62	0	0	1	1	1	1	2	1	1	1	1	14	1	14	0	0	0	0	0	0	0	0	0	0	0	0	0	0	0	0	0	0	0	FALSE	0	0	0	0	0	0	FALSE	FALSE	0
2017	12	1	13	30	1	60	0	0	1	1	2	1	1	1	1	1	1	14	14	14	0	0	0	0	0	0	0	0	0	0	0	0	0	0	0	0	0	0	0	FALSE	0	0	0	0	0	0	FALSE	FALSE	0
2017	12	1	13	29	1	77	0	0	1	2	1	2	4	2	3	2	2	3	3	3	0	0	1	4	0	0	0	0	0	0	0	0	0	0	0	0	0	0	0	FALSE	0	0	0	0	0	0	FALSE	FALSE	0
2017	12	1	13	28	2	63	0	0	1	1	1	1	1	1	1	1	1	14	14	14	0	0	0	0	0	0	0	0	0	0	0	0	0	0	0	0	0	0	0	FALSE	0	0	0	0	0	0	FALSE	FALSE	0
2017	12	1	13	27	2	61	0	0	1	1	1	1	1	1	1	1	1	14	14	14	0	0	0	0	0	0	0	0	0	0	0	0	0	0	0	0	0	0	0	FALSE	0	0	0	0	0	0	FALSE	FALSE	0
2017	12	1	13	26	2	64	0	0	1	1	1	1	1	1	1	1	1	14	14	14	0	0	0	0	0	0	0	0	0	0	0	0	0	0	0	0	0	0	0	FALSE	0	0	0	0	0	0	FALSE	FALSE	0
2017	12	1	13	25	1	81	0	0	1	1	1	1	1	1	1	1	1	14	14	14	0	0	0	0	0	0	0	0	0	0	0	0	0	0	0	0	0	0	0	FALSE	0	0	0	0	0	0	FALSE	FALSE	0
2017	12	1	13	24	1	61	0	0	1	1	1	1	1	1	1	1	1	14	14	14	0	0	0	0	0	0	0	0	0	0	0	0	0	0	0	0	0	0	0	FALSE	0	0	0	0	0	0	FALSE	FALSE	0
2017	12	1	13	23	2	61	0	0	1	1	1	1	1	1	1	1	1	14	14	14	0	0	0	0	0	0	0	0	0	0	0	0	0	0	0	0	0	0	0	FALSE	0	0	0	0	0	0	FALSE	FALSE	0
2017	12	1	13	22	2	54	0	0	1	1	1	1	1	1	1	1	1	14	14	14	0	0	0	0	0	0	0	0	0	0	0	0	0	0	0	0	0	0	0	FALSE	0	0	0	0	0	0	FALSE	FALSE	0
2017	12	1	13	21	2	70	0	0	1	1	1	1	1	1	1	1	1	14	14	14	0	0	0	0	0	0	0	0	0	0	0	0	0	0	0	0	0	0	0	FALSE	0	0	0	0	0	0	FALSE	FALSE	0
2017	12	1	13	20	2	60	0	0	1	1	1	1	1	1	1	1	1	14	14	14	0	0	0	0	0	0	0	0	0	0	0	0	0	0	0	0	0	0	0	FALSE	0	0	0	0	0	0	FALSE	FALSE	0
2017	12	1	13	19	2	84	0	0	1	1	1	5	3	5	3	2	2	3	3	3	0	0	1	2	0	0	0	0	0	0	0	0	0	0	0	0	0	0	0	FALSE	0	0	0	0	0	0	FALSE	FALSE	0
2017	12	1	13	18	2	51	0	0	1	1	1	1	1	1	1	1	1	14	14	14	0	0	0	0	0	0	0	0	0	0	0	0	0	0	0	0	0	0	0	FALSE	0	0	0	0	0	0	FALSE	FALSE	0
2017	12	1	13	17	2	53	0	0	1	1	1	2	2	1	1	1	1	1	1	1	0	0	0	0	0	0	0	0	0	0	0	0	0	0	0	0	0	0	0	FALSE	0	0	0	0	0	0	FALSE	FALSE	0
2017	12	1	13	16	1	70	0	0	1	1	1	1	1	1	1	1	1	14	14	14	0	0	0	0	0	0	0	0	0	0	0	0	0	0	0	0	0	0	0	FALSE	0	0	0	0	0	0	FALSE	FALSE	0
2017	12	1	13	15	2	53	0	0	1	1	1	1	1	1	1	1	1	14	14	14	0	0	0	0	0	0	0	0	0	0	0	0	0	0	0	0	0	0	0	FALSE	0	0	0	0	0	0	FALSE	FALSE	0
2017	12	1	13	14	2	69	0	0	1	1	1	1	1	1	1	1	1	14	14	14	0	0	0	0	0	0	0	0	0	0	0	0	0	0	0	0	0	0	0	FALSE	0	0	0	0	0	0	FALSE	FALSE	0
2017	12	1	13	13	1	76	0	0	1	1	1	2	2	2	2	1	1	11	11	11	0	0	0	0	0	0	0	0	0	0	0	0	0	0	0	0	0	0	0	FALSE	0	0	0	0	0	0	FALSE	FALSE	0
2017	12	1	13	12	2	81	0	0	1	1	1	2	2	2	1	2	1	3	1	1	0	0	1	7	0	0	0	0	0	0	0	0	0	0	0	0	0	0	0	FALSE	0	0	0	0	0	0	FALSE	FALSE	0
2017	12	1	13	11	2	79	0	0	1	2	1	3	2	3	2	2	2	3	3	3	0	0	1	5	0	0	0	0	0	0	0	0	0	0	0	0	0	0	0	FALSE	0	0	0	0	0	0	FALSE	FALSE	0
2017	12	1	13	10	2	69	0	0	1	1	1	1	1	1	1	1	1	14	14	14	0	0	0	0	0	0	0	0	0	0	0	0	0	0	0	0	0	0	0	FALSE	0	0	0	0	0	0	FALSE	FALSE	0
2017	12	1	13	9	2	80	0	0	1	1	1	1	2	1	2	1	1	14	13	14	0	0	0	0	0	0	0	0	0	0	0	0	0	0	0	0	0	0	0	FALSE	0	0	0	0	0	0	FALSE	FALSE	0
2017	12	1	13	8	2	51	0	0	1	1	1	1	2	1	1	1	1	14	1	14	0	0	0	0	0	0	0	0	0	0	0	0	0	0	0	0	0	0	0	FALSE	0	0	0	0	0	0	FALSE	FALSE	0
2017	12	1	13	7	2	83	0	0	1	1	1	1	1	1	1	4	4	14	14	14	0	0	0	0	80	80	3	3	2	2	1	1	0	0	5	5	0	0	0	FALSE	0	0	0	0	0	0	FALSE	FALSE	0
2017	12	1	13	6	2	70	0	0	1	1	1	1	1	1	1	1	1	14	14	14	0	0	0	0	0	0	0	0	0	0	0	0	0	0	0	0	0	0	0	FALSE	0	0	0	0	0	0	FALSE	FALSE	0
2017	12	1	13	5	1	50	0	0	1	1	2	1	1	1	1	1	1	14	14	14	0	0	0	0	0	0	0	0	0	0	0	0	0	0	0	0	0	0	0	FALSE	0	0	0	0	0	0	FALSE	FALSE	0
2017	12	1	13	4	2	63	0	0	1	1	1	1	1	1	1	1	1	14	14	14	0	0	0	0	0	0	0	0	0	0	0	0	0	0	0	0	0	0	0	FALSE	0	0	0	0	0	0	FALSE	FALSE	0
2017	12	1	13	3	1	80	0	0	1	1	1	1	1	1	1	1	1	14	14	14	0	0	0	0	0	0	0	0	0	0	0	0	0	0	0	0	0	0	0	FALSE	0	0	0	0	0	0	FALSE	FALSE	0
2017	12	1	13	2	2	80	0	0	1	1	1	1	1	1	1	1	1	14	14	14	0	0	0	0	0	0	0	0	0	0	0	0	0	0	0	0	0	0	0	FALSE	0	0	0	0	0	0	FALSE	FALSE	0
2017	12	1	13	1	2	80	0	0	1	1	1	3	3	3	3	2	2	3	3	3	0	0	7	0	0	0	0	0	0	0	0	0	0	0	0	0	0	0	0	FALSE	0	0	0	0	0	0	FALSE	FALSE	0
2017	12	1	67	50	1	78	0	0	1	1	1	3	3	3	3	2	2	3	3	3	0	0	7	0	0	0	0	0	0	0	0	0	0	0	0	0	0	0	0	FALSE	0	0	0	0	0	0	FALSE	FALSE	0
2017	12	1	67	49	2	60	0	0	1	1	1	1	1	1	1	1	1	14	14	14	0	0	0	0	0	0	0	0	0	0	0	0	0	0	0	0	0	0	0	FALSE	0	0	0	0	0	0	FALSE	FALSE	0
2017	12	1	67	48	2	72	0	0	1	1	1	1	1	1	1	1	1	14	14	14	0	0	0	0	0	0	0	0	0	0	0	0	0	0	0	0	0	0	0	FALSE	0	0	0	0	0	0	FALSE	FALSE	0
2017	12	1	67	47	2	79	0	0	1	1	1	1	1	1	1	1	1	14	14	14	0	0	0	0	0	0	0	0	0	0	0	0	0	0	0	0	0	0	0	FALSE	0	0	0	0	0	0	FALSE	FALSE	0
2017	12	1	67	46	2	50	0	0	1	1	1	1	1	1	1	1	1	14	14	14	0	0	0	0	0	0	0	0	0	0	0	0	0	0	0	0	0	0	0	FALSE	0	0	0	0	0	0	FALSE	FALSE	0
2017	12	1	67	45	2	51	0	0	1	1	1	1	1	1	1	1	1	14	14	14	0	0	0	0	0	0	0	0	0	0	0	0	0	0	0	0	0	0	0	FALSE	0	0	0	0	0	0	FALSE	FALSE	0
2017	12	1	67	44	2	52	0	0	1	1	1	1	1	1	1	1	1	14	14	14	0	0	0	0	0	0	0	0	0	0	0	0	0	0	0	0	0	0	0	FALSE	0	0	0	0	0	0	FALSE	FALSE	0
2017	12	1	67	43	2	76	0	0	1	1	1	2	2	2	2	2	2	3	3	3	0	0	1	7	0	0	0	0	0	0	0	0	0	0	0	0	0	0	0	FALSE	0	0	0	0	0	0	FALSE	FALSE	0
2017	12	1	67	42	1	63	0	0	1	1	1	1	1	1	1	1	1	14	14	14	0	0	0	0	0	0	0	0	0	0	0	0	0	0	0	0	0	0	0	FALSE	0	0	0	0	0	0	FALSE	FALSE	0
2017	12	1	67	41	2	81	0	0	1	1	1	1	1	1	1	1	4	14	14	14	0	0	0	0	0	79	0	3	0	2	0	1	0	0	0	5	0	0	0	FALSE	0	0	0	0	0	0	FALSE	FALSE	0
2017	12	1	67	40	2	57	0	0	1	1	1	1	1	1	1	1	1	14	14	14	0	0	0	0	0	0	0	0	0	0	0	0	0	0	0	0	0	0	0	FALSE	0	0	0	0	0	0	FALSE	FALSE	0
2017	12	1	67	39	2	64	0	0	1	1	1	1	1	1	1	1	1	14	14	14	0	0	0	0	0	0	0	0	0	0	0	0	0	0	0	0	0	0	0	FALSE	0	0	0	0	0	0	FALSE	FALSE	0
2017	12	1	67	38	2	50	0	0	1	1	1	1	1	1	1	1	1	14	14	14	0	0	0	0	0	0	0	0	0	0	0	0	0	0	0	0	0	0	0	FALSE	0	0	0	0	0	0	FALSE	FALSE	0
2017	12	1	67	37	2	70	0	0	1	1	1	1	1	1	1	1	1	14	14	14	0	0	0	0	0	0	0	0	0	0	0	0	0	0	0	0	0	0	0	FALSE	0	0	0	0	0	0	FALSE	FALSE	0
2017	12	1	67	36	2	53	0	0	1	1	1	1	1	1	1	1	1	14	14	14	0	0	0	0	0	0	0	0	0	0	0	0	0	0	0	0	0	0	0	FALSE	0	0	0	0	0	0	FALSE	FALSE	0
2017	12	1	67	35	1	55	0	0	1	1	1	1	1	1	1	1	1	14	14	14	0	0	0	0	0	0	0	0	0	0	0	0	0	0	0	0	0	0	0	FALSE	0	0	0	0	0	0	FALSE	FALSE	0
2017	12	1	67	34	2	56	0	0	1	1	1	1	1	1	1	1	1	14	14	14	0	0	0	0	0	0	0	0	0	0	0	0	0	0	0	0	0	0	0	FALSE	0	0	0	0	0	0	FALSE	FALSE	0
2017	12	1	67	33	1	87	0	0	1	1	1	6	2	6	2	2	4	3	4	4	0	0	7	0	0	78	0	3	0	2	0	1	0	0	0	2	0	0	0	FALSE	0	0	0	0	0	0	FALSE	FALSE	0
2017	12	1	67	32	2	55	0	0	1	1	1	1	1	1	1	1	1	14	14	14	0	0	0	0	0	0	0	0	0	0	0	0	0	0	0	0	0	0	0	FALSE	0	0	0	0	0	0	FALSE	FALSE	0
2017	12	1	67	31	2	60	0	0	1	1	1	1	1	1	1	1	1	14	14	14	0	0	0	0	0	0	0	0	0	0	0	0	0	0	0	0	0	0	0	FALSE	0	0	0	0	0	0	FALSE	FALSE	0
2017	12	1	67	30	2	59	0	0	1	1	1	3	1	3	1	2	1	3	14	14	0	0	7	0	0	0	0	0	0	0	0	0	0	0	0	0	0	0	0	FALSE	0	0	0	0	0	0	FALSE	FALSE	0
2017	12	1	67	29	2	63	0	0	1	1	1	1	1	1	1	1	1	14	14	14	0	0	0	0	0	0	0	0	0	0	0	0	0	0	0	0	0	0	0	FALSE	0	0	0	0	0	0	FALSE	FALSE	0
2017	12	1	67	28	1	59	0	0	1	1	1	1	1	1	1	1	1	14	14	14	0	0	0	0	0	0	0	0	0	0	0	0	0	0	0	0	0	0	0	FALSE	0	0	0	0	0	0	FALSE	FALSE	0
2017	12	1	67	27	2	61	0	0	1	1	1	1	2	1	1	1	1	14	1	14	0	0	0	0	0	0	0	0	0	0	0	0	0	0	0	0	0	0	0	FALSE	0	0	0	0	0	0	FALSE	FALSE	0
2017	12	1	67	26	2	82	0	0	1	1	1	7	6	7	6	6	1	6	11	6	0	0	0	0	0	0	0	0	0	0	0	0	0	0	0	0	0	0	0	FALSE	0	0	0	0	0	0	FALSE	FALSE	0
2017	12	1	67	25	2	58	0	0	1	1	1	1	1	1	1	1	1	14	14	14	0	0	0	0	0	0	0	0	0	0	0	0	0	0	0	0	0	0	0	FALSE	0	0	0	0	0	0	FALSE	FALSE	0
2017	12	1	67	24	1	56	0	0	1	1	1	1	1	1	1	1	1	14	14	14	0	0	0	0	0	0	0	0	0	0	0	0	0	0	0	0	0	0	0	FALSE	0	0	0	0	0	0	FALSE	FALSE	0
2017	12	1	67	23	1	63	0	0	1	1	1	1	1	1	1	1	1	14	14	14	0	0	0	0	0	0	0	0	0	0	0	0	0	0	0	0	0	0	0	FALSE	0	0	0	0	0	0	FALSE	FALSE	0
2017	12	1	67	22	2	65	0	0	1	1	1	3	3	3	3	4	4	10	10	10	0	0	0	0	63	61	3	3	2	2	1	1	0	0	1	1	0	0	0	FALSE	0	0	0	0	0	0	FALSE	FALSE	0
2017	12	1	67	21	1	68	0	0	1	1	1	3	2	2	1	2	1	3	1	1	0	0	7	0	0	0	0	0	0	0	0	0	0	0	0	0	0	0	0	FALSE	0	0	0	0	0	0	FALSE	FALSE	0
2017	12	1	67	20	2	53	0	0	1	1	1	7	1	7	1	6	1	7	14	14	0	0	0	0	0	0	0	0	0	0	0	0	0	0	0	0	0	0	0	FALSE	0	0	0	0	0	0	FALSE	FALSE	0
2017	12	1	67	19	2	64	0	0	1	1	1	2	2	1	1	1	1	1	1	1	0	0	0	0	0	0	0	0	0	0	0	0	0	0	0	0	0	0	0	FALSE	0	0	0	0	0	0	FALSE	FALSE	0
2017	12	1	67	18	1	67	0	0	1	1	1	6	1	6	1	2	1	3	14	14	0	0	2	0	0	0	0	0	0	0	0	0	0	0	0	0	0	0	0	FALSE	0	0	0	0	0	0	FALSE	FALSE	0
2017	12	1	67	17	1	77	0	0	1	1	1	5	1	5	1	6	1	6	14	14	0	0	0	0	0	0	0	0	0	0	0	0	0	0	0	0	0	0	0	FALSE	0	0	0	0	0	0	FALSE	FALSE	0
2017	12	1	67	16	1	67	0	0	1	1	1	1	1	1	1	1	1	14	14	14	0	0	0	0	0	0	0	0	0	0	0	0	0	0	0	0	0	0	0	FALSE	0	0	0	0	0	0	FALSE	FALSE	0
2017	12	1	67	15	1	85	0	0	1	1	1	1	1	1	1	1	4	14	14	14	0	0	0	0	0	84	0	1	0	2	0	1	0	0	0	5	0	0	0	FALSE	0	0	0	0	0	0	FALSE	FALSE	0
2017	12	1	67	14	1	51	0	0	1	1	1	1	1	1	1	1	1	14	14	14	0	0	0	0	0	0	0	0	0	0	0	0	0	0	0	0	0	0	0	FALSE	0	0	0	0	0	0	FALSE	FALSE	0
2017	12	1	67	13	2	50	0	0	1	1	1	1	1	1	1	1	1	14	14	14	0	0	0	0	0	0	0	0	0	0	0	0	0	0	0	0	0	0	0	FALSE	0	0	0	0	0	0	FALSE	FALSE	0
2017	12	1	67	12	2	82	0	0	1	1	1	1	6	1	6	1	1	14	12	14	0	0	0	0	0	0	0	0	0	0	0	0	0	0	0	0	0	0	0	FALSE	0	0	0	0	0	0	FALSE	FALSE	0
2017	12	1	67	11	2	65	0	0	1	1	1	7	3	7	3	6	1	7	9	9	0	0	0	0	0	0	0	0	0	0	0	0	0	0	0	0	0	0	0	FALSE	0	0	0	0	0	0	FALSE	FALSE	0
2017	12	1	67	10	1	74	0	0	1	1	1	1	1	1	1	1	1	14	14	14	0	0	0	0	0	0	0	0	0	0	0	0	0	0	0	0	0	0	0	FALSE	0	0	0	0	0	0	FALSE	FALSE	0
2017	12	1	67	9	2	73	0	0	1	1	1	1	6	1	6	1	2	14	3	14	0	0	7	0	0	0	0	0	0	0	0	0	0	0	0	0	0	0	0	FALSE	0	0	0	0	0	0	FALSE	FALSE	0
2017	12	1	67	8	2	51	0	0	1	1	1	1	1	1	1	1	1	14	14	14	0	0	0	0	0	0	0	0	0	0	0	0	0	0	0	0	0	0	0	FALSE	0	0	0	0	0	0	FALSE	FALSE	0
2017	12	1	67	7	1	61	0	0	1	1	1	1	1	1	1	1	1	14	14	14	0	0	0	0	0	0	0	0	0	0	0	0	0	0	0	0	0	0	0	FALSE	0	0	0	0	0	0	FALSE	FALSE	0
2017	12	1	67	6	1	70	0	0	1	1	1	3	3	3	3	1	1	10	10	10	0	0	0	0	0	0	0	0	0	0	0	0	0	0	0	0	0	0	0	FALSE	0	0	0	0	0	0	FALSE	FALSE	0
2017	12	1	67	5	1	73	0	0	1	1	1	3	3	3	3	1	1	11	11	11	0	0	0	0	0	0	0	0	0	0	0	0	0	0	0	0	0	0	0	FALSE	0	0	0	0	0	0	FALSE	FALSE	0
2017	12	1	67	4	1	67	0	0	1	1	1	3	3	3	3	1	4	12	4	4	0	0	0	0	0	66	0	1	0	2	0	1	0	0	0	2	0	0	0	FALSE	0	0	0	0	0	0	FALSE	FALSE	0
2017	12	1	67	3	1	65	0	0	1	1	2	1	1	1	1	1	1	14	14	14	0	0	0	0	0	0	0	0	0	0	0	0	0	0	0	0	0	0	0	FALSE	0	0	0	0	0	0	FALSE	FALSE	0
2017	12	1	67	2	2	63	0	0	1	1	1	1	1	1	1	1	1	14	14	14	0	0	0	0	0	0	0	0	0	0	0	0	0	0	0	0	0	0	0	FALSE	0	0	0	0	0	0	FALSE	FALSE	0
2017	12	1	67	1	1	67	0	0	1	1	1	1	2	1	2	4	2	14	3	14	0	0	1	0	65	0	3	0	2	0	1	0	0	0	5	0	0	0	0	FALSE	0	0	0	0	0	0	FALSE	FALSE	0
2017	12	1	66	50	1	56	0	0	1	1	1	1	1	1	1	1	1	14	14	14	0	0	0	0	0	0	0	0	0	0	0	0	0	0	0	0	0	0	0	FALSE	0	0	0	0	0	0	FALSE	FALSE	0
2017	12	1	66	49	1	50	0	0	1	1	1	1	1	1	1	1	1	14	14	14	0	0	0	0	0	0	0	0	0	0	0	0	0	0	0	0	0	0	0	FALSE	0	0	0	0	0	0	FALSE	FALSE	0
2017	12	1	66	48	1	52	0	0	1	2	1	1	1	1	1	1	1	14	14	14	0	0	0	0	0	0	0	0	0	0	0	0	0	0	0	0	0	0	0	FALSE	0	0	0	0	0	0	FALSE	FALSE	0
2017	12	1	66	47	1	63	0	0	1	1	1	1	1	1	1	1	1	14	14	14	0	0	0	0	0	0	0	0	0	0	0	0	0	0	0	0	0	0	0	FALSE	0	0	0	0	0	0	FALSE	FALSE	0
2017	12	1	66	46	1	75	0	0	1	2	2	1	1	1	1	1	1	14	14	14	0	0	0	0	0	0	0	0	0	0	0	0	0	0	0	0	0	0	0	FALSE	0	0	0	0	0	0	FALSE	FALSE	0
2017	12	1	66	45	2	65	0	0	1	1	1	1	1	1	1	1	1	14	14	14	0	0	0	0	0	0	0	0	0	0	0	0	0	0	0	0	0	0	0	FALSE	0	0	0	0	0	0	FALSE	FALSE	0
2017	12	1	66	44	1	83	0	0	1	1	1	3	3	3	3	2	2	3	3	3	0	0	1	0	0	0	0	0	0	0	0	0	0	0	0	0	0	0	0	FALSE	0	0	0	0	0	0	FALSE	FALSE	0
2017	12	1	66	43	2	54	0	0	1	1	1	1	1	1	1	1	1	14	14	14	0	0	0	0	0	0	0	0	0	0	0	0	0	0	0	0	0	0	0	FALSE	0	0	0	0	0	0	FALSE	FALSE	0
2017	12	1	66	42	1	58	0	0	1	1	1	1	1	1	1	1	1	14	14	14	0	0	0	0	0	0	0	0	0	0	0	0	0	0	0	0	0	0	0	FALSE	0	0	0	0	0	0	FALSE	FALSE	0
2017	12	1	66	41	2	53	0	0	1	1	1	1	1	1	1	1	1	14	14	14	0	0	0	0	0	0	0	0	0	0	0	0	0	0	0	0	0	0	0	FALSE	0	0	0	0	0	0	FALSE	FALSE	0
2017	12	1	66	40	1	72	0	0	1	1	1	1	1	1	1	1	1	14	14	14	0	0	0	0	0	0	0	0	0	0	0	0	0	0	0	0	0	0	0	FALSE	0	0	0	0	0	0	FALSE	FALSE	0
2017	12	1	66	39	1	63	0	0	1	1	1	2	2	2	2	2	2	3	3	3	0	0	1	0	0	0	0	0	0	0	0	0	0	0	0	0	0	0	0	FALSE	0	0	0	0	0	0	FALSE	FALSE	0
2017	12	1	66	38	1	84	0	0	1	1	1	4	6	4	6	4	4	4	4	4	0	0	0	0	75	75	3	3	2	2	1	1	0	0	2	2	0	0	0	FALSE	0	0	0	0	0	0	FALSE	FALSE	0
2017	12	1	66	37	2	70	0	0	1	1	1	1	1	1	1	1	1	14	14	14	0	0	0	0	0	0	0	0	0	0	0	0	0	0	0	0	0	0	0	FALSE	0	0	0	0	0	0	FALSE	FALSE	0
2017	12	1	66	36	2	51	0	0	1	1	1	1	1	1	1	1	1	14	14	14	0	0	0	0	0	0	0	0	0	0	0	0	0	0	0	0	0	0	0	FALSE	0	0	0	0	0	0	FALSE	FALSE	0
2017	12	1	66	35	2	64	0	0	1	1	1	1	1	1	1	1	1	14	14	14	0	0	0	0	0	0	0	0	0	0	0	0	0	0	0	0	0	0	0	FALSE	0	0	0	0	0	0	FALSE	FALSE	0
2017	12	1	66	34	2	69	0	0	1	1	1	1	1	1	1	1	1	14	14	14	0	0	0	0	0	0	0	0	0	0	0	0	0	0	0	0	0	0	0	FALSE	0	0	0	0	0	0	FALSE	FALSE	0
2017	12	1	66	33	2	73	0	0	1	1	1	1	1	1	1	1	1	14	14	14	0	0	0	0	0	0	0	0	0	0	0	0	0	0	0	0	0	0	0	FALSE	0	0	0	0	0	0	FALSE	FALSE	0
2017	12	1	66	32	2	86	0	0	1	1	1	1	1	1	1	1	4	14	14	14	0	0	0	0	0	81	0	3	0	2	0	1	0	0	0	5	0	0	0	FALSE	0	0	0	0	0	0	FALSE	FALSE	0
2017	12	1	66	31	2	64	0	0	1	1	1	1	1	1	1	1	1	14	14	14	0	0	0	0	0	0	0	0	0	0	0	0	0	0	0	0	0	0	0	FALSE	0	0	0	0	0	0	FALSE	FALSE	0
2017	12	1	66	30	1	68	0	0	1	1	1	1	1	1	1	1	1	14	14	14	0	0	0	0	0	0	0	0	0	0	0	0	0	0	0	0	0	0	0	FALSE	0	0	0	0	0	0	FALSE	FALSE	0
2017	12	1	66	29	1	55	0	0	1	1	1	1	1	1	1	1	1	14	14	14	0	0	0	0	0	0	0	0	0	0	0	0	0	0	0	0	0	0	0	FALSE	0	0	0	0	0	0	FALSE	FALSE	0
2017	12	1	66	28	2	77	0	0	1	1	1	1	1	1	1	1	1	14	14	14	0	0	0	0	0	0	0	0	0	0	0	0	0	0	0	0	0	0	0	FALSE	0	0	0	0	0	0	FALSE	FALSE	0
2017	12	1	66	27	1	65	0	0	1	1	2	1	1	1	1	1	1	14	14	14	0	0	0	0	0	0	0	0	0	0	0	0	0	0	0	0	0	0	0	FALSE	0	0	0	0	0	0	FALSE	FALSE	0
2017	12	1	66	26	2	52	0	0	1	1	1	1	1	1	1	1	1	14	14	14	0	0	0	0	0	0	0	0	0	0	0	0	0	0	0	0	0	0	0	FALSE	0	0	0	0	0	0	FALSE	FALSE	0
2017	12	1	66	25	1	80	0	0	1	1	1	1	2	1	2	1	2	14	3	14	0	0	1	0	0	0	0	0	0	0	0	0	0	0	0	0	0	0	0	FALSE	0	0	0	0	0	0	FALSE	FALSE	0
2017	12	1	66	24	2	70	0	0	1	1	1	1	1	1	1	1	1	14	14	14	0	0	0	0	0	0	0	0	0	0	0	0	0	0	0	0	0	0	0	FALSE	0	0	0	0	0	0	FALSE	FALSE	0
2017	12	1	66	23	2	61	0	0	1	1	1	1	1	1	1	1	1	14	14	14	0	0	0	0	0	0	0	0	0	0	0	0	0	0	0	0	0	0	0	FALSE	0	0	0	0	0	0	FALSE	FALSE	0
2017	12	1	66	22	1	50	0	0	1	1	1	1	1	1	1	1	1	14	14	14	0	0	0	0	0	0	0	0	0	0	0	0	0	0	0	0	0	0	0	FALSE	0	0	0	0	0	0	FALSE	FALSE	0
2017	12	1	66	21	1	80	0	0	1	1	1	7	3	7	3	6	2	7	3	3	0	0	7	0	0	0	0	0	0	0	0	0	0	0	0	0	0	0	0	FALSE	0	0	0	0	0	0	FALSE	FALSE	0
2017	12	1	66	20	1	71	0	0	1	1	1	4	5	3	3	4	2	4	3	3	0	0	7	0	67	0	1	0	2	0	1	0	0	0	2	0	0	0	0	FALSE	0	0	0	0	0	0	FALSE	FALSE	0
2017	12	1	66	19	2	67	0	0	1	1	1	1	6	1	6	1	2	14	3	14	0	0	7	0	0	0	0	0	0	0	0	0	0	0	0	0	0	0	0	FALSE	0	0	0	0	0	0	FALSE	FALSE	0
2017	12	1	66	18	2	61	0	0	1	1	1	1	1	1	1	1	1	14	14	14	0	0	0	0	0	0	0	0	0	0	0	0	0	0	0	0	0	0	0	FALSE	0	0	0	0	0	0	FALSE	FALSE	0
2017	12	1	66	17	2	50	0	0	1	1	1	1	1	1	1	1	1	14	14	14	0	0	0	0	0	0	0	0	0	0	0	0	0	0	0	0	0	0	0	FALSE	0	0	0	0	0	0	FALSE	FALSE	0
2017	12	1	66	16	2	60	0	0	1	1	1	1	1	1	1	1	1	14	14	14	0	0	0	0	0	0	0	0	0	0	0	0	0	0	0	0	0	0	0	FALSE	0	0	0	0	0	0	FALSE	FALSE	0
2017	12	1	66	15	1	58	0	0	1	1	2	1	1	1	1	1	1	14	14	14	0	0	0	0	0	0	0	0	0	0	0	0	0	0	0	0	0	0	0	FALSE	0	0	0	0	0	0	FALSE	FALSE	0
2017	12	1	66	14	2	54	0	0	1	1	2	1	1	1	1	1	1	14	14	14	0	0	0	0	0	0	0	0	0	0	0	0	0	0	0	0	0	0	0	FALSE	0	0	0	0	0	0	FALSE	FALSE	0
2017	12	1	66	13	1	59	0	0	1	1	1	1	1	1	1	1	1	14	14	14	0	0	0	0	0	0	0	0	0	0	0	0	0	0	0	0	0	0	0	FALSE	0	0	0	0	0	0	FALSE	FALSE	0
2017	12	1	66	12	1	56	0	0	1	1	2	1	1	1	1	1	1	14	14	14	0	0	0	0	0	0	0	0	0	0	0	0	0	0	0	0	0	0	0	FALSE	0	0	0	0	0	0	FALSE	FALSE	0
2017	12	1	66	11	1	55	0	0	1	1	2	1	1	1	1	1	1	14	14	14	0	0	0	0	0	0	0	0	0	0	0	0	0	0	0	0	0	0	0	FALSE	0	0	0	0	0	0	FALSE	FALSE	0
2017	12	1	66	10	1	59	0	0	1	2	1	1	1	1	1	4	1	14	14	14	0	0	0	0	50	0	1	0	2	0	1	0	0	0	5	0	0	0	0	FALSE	0	0	0	0	0	0	FALSE	FALSE	0
2017	12	1	66	9	1	68	0	0	1	1	1	6	1	6	1	6	1	13	14	14	0	0	0	0	0	0	0	0	0	0	0	0	0	0	0	0	0	0	0	FALSE	0	0	0	0	0	0	FALSE	FALSE	0
2017	12	1	66	8	1	85	0	0	1	1	1	2	1	2	1	2	1	3	14	14	0	0	1	0	0	0	0	0	0	0	0	0	0	0	0	0	0	0	0	FALSE	0	0	0	0	0	0	FALSE	FALSE	0
2017	12	1	66	7	2	52	0	0	1	1	1	1	1	1	1	1	1	14	14	14	0	0	0	0	0	0	0	0	0	0	0	0	0	0	0	0	0	0	0	FALSE	0	0	0	0	0	0	FALSE	FALSE	0
2017	12	1	66	6	2	62	0	0	1	1	1	1	1	1	1	1	1	14	14	14	0	0	0	0	0	0	0	0	0	0	0	0	0	0	0	0	0	0	0	FALSE	0	0	0	0	0	0	FALSE	FALSE	0
2017	12	1	66	5	2	64	0	0	1	1	1	1	1	1	1	1	1	14	14	14	0	0	0	0	0	0	0	0	0	0	0	0	0	0	0	0	0	0	0	FALSE	0	0	0	0	0	0	FALSE	FALSE	0
2017	12	1	66	4	2	67	0	0	1	1	1	1	1	1	1	1	1	14	14	14	0	0	0	0	0	0	0	0	0	0	0	0	0	0	0	0	0	0	0	FALSE	0	0	0	0	0	0	FALSE	FALSE	0
2017	12	1	66	3	2	51	0	0	1	1	1	1	1	1	1	1	1	14	14	14	0	0	0	0	0	0	0	0	0	0	0	0	0	0	0	0	0	0	0	FALSE	0	0	0	0	0	0	FALSE	FALSE	0
2017	12	1	66	2	2	75	0	0	1	1	1	4	3	4	3	1	1	10	10	10	0	0	0	0	0	0	0	0	0	0	0	0	0	0	0	0	0	0	0	FALSE	0	0	0	0	0	0	FALSE	FALSE	0
2017	12	1	66	1	2	68	0	0	1	1	1	1	3	1	2	1	1	14	12	14	0	0	0	0	0	0	0	0	0	0	0	0	0	0	0	0	0	0	0	FALSE	0	0	0	0	0	0	FALSE	FALSE	0
2017	12	1	75	50	1	72	0	0	1	1	1	3	7	3	7	2	6	3	6	6	0	0	2	7	0	0	0	0	0	0	0	0	0	0	0	0	0	0	0	FALSE	0	0	0	0	0	0	FALSE	FALSE	0
2017	12	1	75	49	2	86	0	0	1	1	1	2	2	2	2	2	2	3	3	3	0	0	1	4	0	0	0	0	0	0	0	0	0	0	0	0	0	0	0	FALSE	0	0	0	0	0	0	FALSE	FALSE	0
2017	12	1	75	48	2	70	0	0	1	1	1	7	1	7	1	6	1	7	14	14	0	0	0	0	0	0	0	0	0	0	0	0	0	0	0	0	0	0	0	FALSE	0	0	0	0	0	0	FALSE	FALSE	0
2017	12	1	75	47	2	70	0	0	1	2	1	2	2	1	1	1	1	1	1	1	0	0	0	0	0	0	0	0	0	0	0	0	0	0	0	0	0	0	0	FALSE	0	0	0	0	0	0	FALSE	FALSE	0
2017	12	1	75	46	2	53	0	0	1	1	1	1	1	1	1	1	1	14	14	14	0	0	0	0	0	0	0	0	0	0	0	0	0	0	0	0	0	0	0	FALSE	0	0	0	0	0	0	FALSE	FALSE	0
2017	12	1	75	45	2	85	0	0	1	1	1	1	1	1	1	1	1	14	14	14	0	0	0	0	0	0	0	0	0	0	0	0	0	0	0	0	0	0	0	FALSE	0	0	0	0	0	0	FALSE	FALSE	0
2017	12	1	75	44	1	96	0	0	1	2	1	3	5	3	5	2	2	10	3	3	0	0	2	7	0	0	0	0	0	0	0	0	0	0	0	0	0	0	0	FALSE	0	0	0	0	0	0	FALSE	FALSE	0
2017	12	1	75	43	1	83	0	0	1	1	1	1	1	1	1	1	1	14	14	14	0	0	0	0	0	0	0	0	0	0	0	0	0	0	0	0	0	0	0	FALSE	0	0	0	0	0	0	FALSE	FALSE	0
2017	12	1	75	42	1	78	0	0	1	1	2	1	1	1	1	1	1	14	14	14	0	0	0	0	0	0	0	0	0	0	0	0	0	0	0	0	0	0	0	FALSE	0	0	0	0	0	0	FALSE	FALSE	0
2017	12	1	75	41	2	61	0	0	1	2	2	1	1	1	1	4	4	14	14	14	0	0	0	0	51	51	1	1	2	2	1	1	0	0	5	5	0	0	0	FALSE	0	0	0	0	0	0	FALSE	FALSE	0
2017	12	1	75	40	1	68	0	0	1	2	1	2	3	2	3	2	2	3	3	3	0	0	1	0	0	0	0	0	0	0	0	0	0	0	0	0	0	0	0	FALSE	0	0	0	0	0	0	FALSE	FALSE	0
2017	12	1	75	39	1	62	0	0	1	1	2	1	1	1	1	1	1	14	14	14	0	0	0	0	0	0	0	0	0	0	0	0	0	0	0	0	0	0	0	FALSE	0	0	0	0	0	0	FALSE	FALSE	0
2017	12	1	75	38	2	65	0	0	1	1	1	2	1	1	1	1	1	1	14	14	0	0	0	0	0	0	0	0	0	0	0	0	0	0	0	0	0	0	0	FALSE	0	0	0	0	0	0	FALSE	FALSE	0
2017	12	1	75	37	2	60	0	0	1	1	1	2	2	1	1	1	1	1	1	1	0	0	0	0	0	0	0	0	0	0	0	0	0	0	0	0	0	0	0	FALSE	0	0	0	0	0	0	FALSE	FALSE	0
2017	12	1	75	36	1	62	0	0	1	1	1	1	1	1	1	1	1	14	14	14	0	0	0	0	0	0	0	0	0	0	0	0	0	0	0	0	0	0	0	FALSE	0	0	0	0	0	0	FALSE	FALSE	0
2017	12	1	75	35	1	52	0	0	1	1	2	1	1	1	1	1	1	14	14	14	0	0	0	0	0	0	0	0	0	0	0	0	0	0	0	0	0	0	0	FALSE	0	0	0	0	0	0	FALSE	FALSE	0
2017	12	1	75	34	1	71	0	0	1	1	1	1	1	1	1	1	1	14	14	14	0	0	0	0	0	0	0	0	0	0	0	0	0	0	0	0	0	0	0	FALSE	0	0	0	0	0	0	FALSE	FALSE	0
2017	12	1	75	33	2	60	0	0	1	1	1	1	1	1	1	1	1	14	14	14	0	0	0	0	0	0	0	0	0	0	0	0	0	0	0	0	0	0	0	FALSE	0	0	0	0	0	0	FALSE	FALSE	0
2017	12	1	75	32	2	55	0	0	1	1	1	1	1	1	1	1	1	14	14	14	0	0	0	0	0	0	0	0	0	0	0	0	0	0	0	0	0	0	0	FALSE	0	0	0	0	0	0	FALSE	FALSE	0
2017	12	1	75	31	2	59	0	0	1	1	1	1	1	1	1	1	1	14	14	14	0	0	0	0	0	0	0	0	0	0	0	0	0	0	0	0	0	0	0	FALSE	0	0	0	0	0	0	FALSE	FALSE	0
2017	12	1	75	30	2	54	0	0	1	1	1	1	1	1	1	1	1	14	14	14	0	0	0	0	0	0	0	0	0	0	0	0	0	0	0	0	0	0	0	FALSE	0	0	0	0	0	0	FALSE	FALSE	0
2017	12	1	75	29	2	86	0	0	1	1	1	5	5	5	5	2	2	3	3	3	0	0	7	0	0	0	0	0	0	0	0	0	0	0	0	0	0	0	0	FALSE	0	0	0	0	0	0	FALSE	FALSE	0
2017	12	1	75	28	1	53	0	0	1	1	1	1	1	1	1	1	1	14	14	14	0	0	0	0	0	0	0	0	0	0	0	0	0	0	0	0	0	0	0	FALSE	0	0	0	0	0	0	FALSE	FALSE	0
2017	12	1	75	27	1	68	0	0	1	1	2	1	1	1	1	1	1	14	14	14	0	0	0	0	0	0	0	0	0	0	0	0	0	0	0	0	0	0	0	FALSE	0	0	0	0	0	0	FALSE	FALSE	0
2017	12	1	75	26	1	58	0	0	1	1	2	1	1	1	1	1	1	14	14	14	0	0	0	0	0	0	0	0	0	0	0	0	0	0	0	0	0	0	0	FALSE	0	0	0	0	0	0	FALSE	FALSE	0
2017	12	1	75	25	1	52	0	0	1	1	2	1	1	1	1	1	1	14	14	14	0	0	0	0	0	0	0	0	0	0	0	0	0	0	0	0	0	0	0	FALSE	0	0	0	0	0	0	FALSE	FALSE	0
2017	12	1	75	24	2	60	0	0	1	1	2	2	1	1	1	1	1	1	14	14	0	0	0	0	0	0	0	0	0	0	0	0	0	0	0	0	0	0	0	FALSE	0	0	0	0	0	0	FALSE	FALSE	0
2017	12	1	75	23	1	70	0	0	1	1	1	1	1	1	1	1	1	14	14	14	0	0	0	0	0	0	0	0	0	0	0	0	0	0	0	0	0	0	0	FALSE	0	0	0	0	0	0	FALSE	FALSE	0
2017	12	1	75	22	1	86	0	0	1	1	1	3	2	2	2	2	2	3	3	3	0	0	1	0	0	0	0	0	0	0	0	0	0	0	0	0	0	0	0	FALSE	0	0	0	0	0	0	FALSE	FALSE	0
2017	12	1	75	21	1	60	0	0	1	1	2	1	1	1	1	1	1	14	14	14	0	0	0	0	0	0	0	0	0	0	0	0	0	0	0	0	0	0	0	FALSE	0	0	0	0	0	0	FALSE	FALSE	0
2017	12	1	75	20	2	74	0	0	1	1	1	1	1	1	1	1	1	14	14	14	0	0	0	0	0	0	0	0	0	0	0	0	0	0	0	0	0	0	0	FALSE	0	0	0	0	0	0	FALSE	FALSE	0
2017	12	1	75	19	2	51	0	0	1	1	1	1	1	1	1	1	1	14	14	14	0	0	0	0	0	0	0	0	0	0	0	0	0	0	0	0	0	0	0	FALSE	0	0	0	0	0	0	FALSE	FALSE	0
2017	12	1	75	18	1	63	0	0	1	1	2	1	1	1	1	1	1	14	14	14	0	0	0	0	0	0	0	0	0	0	0	0	0	0	0	0	0	0	0	FALSE	0	0	0	0	0	0	FALSE	FALSE	0
2017	12	1	75	17	1	62	0	0	1	2	2	1	1	1	1	1	1	14	14	14	0	0	0	0	0	0	0	0	0	0	0	0	0	0	0	0	0	0	0	FALSE	0	0	0	0	0	0	FALSE	FALSE	0
2017	12	1	75	16	2	67	0	0	1	1	1	2	1	1	1	1	1	1	14	14	0	0	0	0	0	0	0	0	0	0	0	0	0	0	0	0	0	0	0	FALSE	0	0	0	0	0	0	FALSE	FALSE	0
2017	12	1	75	15	1	52	0	0	1	1	1	1	1	1	1	1	1	14	14	14	0	0	0	0	0	0	0	0	0	0	0	0	0	0	0	0	0	0	0	FALSE	0	0	0	0	0	0	FALSE	FALSE	0
2017	12	1	75	14	1	61	0	0	1	1	2	1	1	1	1	1	1	14	14	14	0	0	0	0	0	0	0	0	0	0	0	0	0	0	0	0	0	0	0	FALSE	0	0	0	0	0	0	FALSE	FALSE	0
2017	12	1	75	13	2	58	0	0	1	1	1	1	1	1	1	1	1	14	14	14	0	0	0	0	0	0	0	0	0	0	0	0	0	0	0	0	0	0	0	FALSE	0	0	0	0	0	0	FALSE	FALSE	0
2017	12	1	75	12	2	60	0	0	1	1	1	1	1	1	1	1	1	14	14	14	0	0	0	0	0	0	0	0	0	0	0	0	0	0	0	0	0	0	0	FALSE	0	0	0	0	0	0	FALSE	FALSE	0
2017	12	1	75	11	1	83	0	0	1	2	2	2	3	2	3	2	2	3	3	3	0	0	1	4	0	0	0	0	0	0	0	0	0	0	0	0	0	0	0	FALSE	0	0	0	0	0	0	FALSE	FALSE	0
2017	12	1	75	10	2	52	0	0	1	1	1	1	1	1	1	1	1	14	14	14	0	0	0	0	0	0	0	0	0	0	0	0	0	0	0	0	0	0	0	FALSE	0	0	0	0	0	0	FALSE	FALSE	0
2017	12	1	75	9	1	64	0	0	1	1	2	1	1	1	1	1	1	14	14	14	0	0	0	0	0	0	0	0	0	0	0	0	0	0	0	0	0	0	0	FALSE	0	0	0	0	0	0	FALSE	FALSE	0
2017	12	1	75	8	2	73	0	0	1	2	1	1	1	1	1	1	1	14	14	14	0	0	0	0	0	0	0	0	0	0	0	0	0	0	0	0	0	0	0	FALSE	0	0	0	0	0	0	FALSE	FALSE	0
2017	12	1	75	7	1	58	0	0	1	1	1	1	1	1	1	1	1	14	14	14	0	0	0	0	0	0	0	0	0	0	0	0	0	0	0	0	0	0	0	FALSE	0	0	0	0	0	0	FALSE	FALSE	0
2017	12	1	75	6	1	79	0	0	1	1	1	1	1	1	1	1	1	14	14	14	0	0	0	0	0	0	0	0	0	0	0	0	0	0	0	0	0	0	0	FALSE	0	0	0	0	0	0	FALSE	FALSE	0
2017	12	1	75	5	1	58	0	0	1	1	2	1	1	1	1	1	1	14	14	14	0	0	0	0	0	0	0	0	0	0	0	0	0	0	0	0	0	0	0	FALSE	0	0	0	0	0	0	FALSE	FALSE	0
2017	12	1	75	4	1	76	0	0	1	1	2	1	3	1	2	1	4	14	12	14	0	0	0	0	0	74	0	2	0	2	0	1	0	0	0	1	0	0	0	FALSE	0	0	0	0	0	0	FALSE	FALSE	0
2017	12	1	75	3	2	62	0	0	1	1	1	1	1	1	1	1	1	14	14	14	0	0	0	0	0	0	0	0	0	0	0	0	0	0	0	0	0	0	0	FALSE	0	0	0	0	0	0	FALSE	FALSE	0
2017	12	1	75	2	1	73	0	0	1	2	2	2	2	2	2	2	2	3	3	3	0	0	1	4	0	0	0	0	0	0	0	0	0	0	0	0	0	0	0	FALSE	0	0	0	0	0	0	FALSE	FALSE	0
2017	12	1	75	1	2	57	0	0	1	2	2	1	1	1	1	1	1	14	14	14	0	0	0	0	0	0	0	0	0	0	0	0	0	0	0	0	0	0	0	FALSE	0	0	0	0	0	0	FALSE	FALSE	0
2017	12	1	17	50	2	64	0	0	1	1	2	1	1	1	1	1	1	14	14	14	0	0	0	0	0	0	0	0	0	0	0	0	0	0	0	0	0	0	0	FALSE	0	0	0	0	0	0	FALSE	FALSE	0
2017	12	1	17	49	1	50	0	0	1	1	1	2	2	1	1	1	1	1	1	1	0	0	0	0	0	0	0	0	0	0	0	0	0	0	0	0	0	0	0	FALSE	0	0	0	0	0	0	FALSE	FALSE	0
2017	12	1	17	48	1	50	0	0	1	1	2	1	1	1	1	1	1	14	14	14	0	0	0	0	0	0	0	0	0	0	0	0	0	0	0	0	0	0	0	FALSE	0	0	0	0	0	0	FALSE	FALSE	0
2017	12	1	17	47	1	85	0	0	1	1	1	3	1	2	1	5	4	12	14	14	0	0	0	0	84	84	1	1	2	2	1	1	0	0	1	5	0	0	0	FALSE	0	0	0	0	0	0	FALSE	FALSE	0
2017	12	1	17	46	2	57	0	0	1	1	1	2	1	2	1	2	1	3	14	14	0	0	1	0	0	0	0	0	0	0	0	0	0	0	0	0	0	0	0	FALSE	0	0	0	0	0	0	FALSE	FALSE	0
2017	12	1	17	45	2	54	0	0	1	1	1	1	1	1	1	1	1	14	14	14	0	0	0	0	0	0	0	0	0	0	0	0	0	0	0	0	0	0	0	FALSE	0	0	0	0	0	0	FALSE	FALSE	0
2017	12	1	17	44	2	58	0	0	1	1	1	1	1	1	1	1	1	14	14	14	0	0	0	0	0	0	0	0	0	0	0	0	0	0	0	0	0	0	0	FALSE	0	0	0	0	0	0	FALSE	FALSE	0
2017	12	1	17	43	2	76	0	0	1	1	1	1	1	1	1	1	1	14	14	14	0	0	0	0	0	0	0	0	0	0	0	0	0	0	0	0	0	0	0	FALSE	0	0	0	0	0	0	FALSE	FALSE	0
2017	12	1	17	42	1	75	0	0	1	1	1	1	1	1	1	1	1	14	14	14	0	0	0	0	0	0	0	0	0	0	0	0	0	0	0	0	0	0	0	FALSE	0	0	0	0	0	0	FALSE	FALSE	0
2017	12	1	17	41	2	55	0	0	1	1	2	2	1	1	1	1	1	1	14	14	0	0	0	0	0	0	0	0	0	0	0	0	0	0	0	0	0	0	0	FALSE	0	0	0	0	0	0	FALSE	FALSE	0
2017	12	1	17	40	1	73	0	0	1	1	1	1	7	1	7	1	6	14	9	14	0	0	0	0	0	0	0	0	0	0	0	0	0	0	0	0	0	0	0	FALSE	0	0	0	0	0	0	FALSE	FALSE	0
2017	12	1	17	39	2	57	0	0	1	1	1	2	1	1	1	1	1	1	14	14	0	0	0	0	0	0	0	0	0	0	0	0	0	0	0	0	0	0	0	FALSE	0	0	0	0	0	0	FALSE	FALSE	0
2017	12	1	17	38	2	56	0	0	1	1	1	1	1	1	1	1	1	14	14	14	0	0	0	0	0	0	0	0	0	0	0	0	0	0	0	0	0	0	0	FALSE	0	0	0	0	0	0	FALSE	FALSE	0
2017	12	1	17	37	2	77	0	0	1	1	1	3	1	3	1	2	1	3	14	14	0	0	1	4	0	0	0	0	0	0	0	0	0	0	0	0	0	0	0	FALSE	0	0	0	0	0	0	FALSE	FALSE	0
2017	12	1	17	36	2	66	0	0	1	1	1	1	1	1	1	1	1	14	14	14	0	0	0	0	0	0	0	0	0	0	0	0	0	0	0	0	0	0	0	FALSE	0	0	0	0	0	0	FALSE	FALSE	0
2017	12	1	17	35	2	84	0	0	4	0	0	0	0	0	0	0	0	0	0	0	1	1	0	0	0	0	0	0	0	0	0	0	0	0	0	0	0	0	0	FALSE	0	0	0	0	0	0	FALSE	FALSE	0
2017	12	1	17	34	2	57	0	0	1	1	1	1	1	1	1	1	1	14	14	14	0	0	0	0	0	0	0	0	0	0	0	0	0	0	0	0	0	0	0	FALSE	0	0	0	0	0	0	FALSE	FALSE	0
2017	12	1	17	33	1	56	0	0	1	1	1	1	1	1	1	1	1	14	14	14	0	0	0	0	0	0	0	0	0	0	0	0	0	0	0	0	0	0	0	FALSE	0	0	0	0	0	0	FALSE	FALSE	0
2017	12	1	17	32	1	61	0	0	1	1	2	1	1	1	1	1	1	14	14	14	0	0	0	0	0	0	0	0	0	0	0	0	0	0	0	0	0	0	0	FALSE	0	0	0	0	0	0	FALSE	FALSE	0
2017	12	1	17	31	2	61	0	0	1	1	1	1	6	1	6	4	2	14	3	14	0	0	7	0	59	0	1	0	2	0	1	0	0	0	5	0	0	0	0	FALSE	0	0	0	0	0	0	FALSE	FALSE	0
2017	12	1	17	30	2	60	0	0	1	1	1	1	1	1	1	1	1	14	14	14	0	0	0	0	0	0	0	0	0	0	0	0	0	0	0	0	0	0	0	FALSE	0	0	0	0	0	0	FALSE	FALSE	0
2017	12	1	17	29	2	60	0	0	1	1	1	1	1	1	1	1	1	14	14	14	0	0	0	0	0	0	0	0	0	0	0	0	0	0	0	0	0	0	0	FALSE	0	0	0	0	0	0	FALSE	FALSE	0
2017	12	1	17	28	2	60	0	0	1	1	2	1	1	1	1	1	1	14	14	14	0	0	0	0	0	0	0	0	0	0	0	0	0	0	0	0	0	0	0	FALSE	0	0	0	0	0	0	FALSE	FALSE	0
2017	12	1	17	27	2	60	0	0	1	1	1	1	1	1	1	1	1	14	14	14	0	0	0	0	0	0	0	0	0	0	0	0	0	0	0	0	0	0	0	FALSE	0	0	0	0	0	0	FALSE	FALSE	0
2017	12	1	17	26	2	70	0	0	1	1	1	7	1	7	1	6	1	7	14	14	0	0	0	0	0	0	0	0	0	0	0	0	0	0	0	0	0	0	0	FALSE	0	0	0	0	0	0	FALSE	FALSE	0
2017	12	1	17	25	1	60	0	0	1	1	1	1	1	1	1	1	1	14	14	14	0	0	0	0	0	0	0	0	0	0	0	0	0	0	0	0	0	0	0	FALSE	0	0	0	0	0	0	FALSE	FALSE	0
2017	12	1	17	24	2	73	0	0	1	1	1	3	1	1	1	4	1	1	14	14	0	0	0	0	66	0	1	0	2	0	1	0	0	0	3	0	0	0	0	FALSE	0	0	0	0	0	0	FALSE	FALSE	0
2017	12	1	17	23	2	73	0	0	1	1	1	1	1	1	1	1	1	14	14	14	0	0	0	0	0	0	0	0	0	0	0	0	0	0	0	0	0	0	0	FALSE	0	0	0	0	0	0	FALSE	FALSE	0
2017	12	1	17	22	1	74	0	0	1	1	2	1	1	1	1	4	4	14	14	14	0	0	0	0	72	72	1	1	2	2	1	1	0	0	5	5	0	0	0	FALSE	0	0	0	0	0	0	FALSE	FALSE	0
2017	12	1	17	21	2	77	0	0	1	1	1	2	1	2	1	1	1	11	14	14	0	0	0	0	0	0	0	0	0	0	0	0	0	0	0	0	0	0	0	FALSE	0	0	0	0	0	0	FALSE	FALSE	0
2017	12	1	17	20	1	83	0	0	1	1	2	1	1	1	1	1	1	14	14	14	0	0	0	0	0	0	0	0	0	0	0	0	0	0	0	0	0	0	0	FALSE	0	0	0	0	0	0	FALSE	FALSE	0
2017	12	1	17	19	1	86	0	0	1	1	1	3	1	3	1	5	4	12	14	14	0	0	0	0	84	84	1	1	2	2	1	1	0	0	1	5	0	0	0	FALSE	0	0	0	0	0	0	FALSE	FALSE	0
2017	12	1	17	18	1	69	0	0	1	1	1	1	1	1	1	1	1	14	14	14	0	0	0	0	0	0	0	0	0	0	0	0	0	0	0	0	0	0	0	FALSE	0	0	0	0	0	0	FALSE	FALSE	0
2017	12	1	17	17	1	79	0	0	1	1	2	2	2	2	2	2	2	3	3	3	0	0	1	0	0	0	0	0	0	0	0	0	0	0	0	0	0	0	0	FALSE	0	0	0	0	0	0	FALSE	FALSE	0
2017	12	1	17	16	1	65	0	0	1	1	1	1	1	1	1	1	1	14	14	14	0	0	0	0	0	0	0	0	0	0	0	0	0	0	0	0	0	0	0	FALSE	0	0	0	0	0	0	FALSE	FALSE	0
2017	12	1	17	15	2	67	0	0	1	1	1	1	1	1	1	1	1	14	14	14	0	0	0	0	0	0	0	0	0	0	0	0	0	0	0	0	0	0	0	FALSE	0	0	0	0	0	0	FALSE	FALSE	0
2017	12	1	17	14	2	58	0	0	1	1	1	1	2	1	1	1	1	14	1	14	0	0	0	0	0	0	0	0	0	0	0	0	0	0	0	0	0	0	0	FALSE	0	0	0	0	0	0	FALSE	FALSE	0
2017	12	1	17	13	1	60	0	0	1	1	1	7	1	7	1	6	1	6	14	14	0	0	0	0	0	0	0	0	0	0	0	0	0	0	0	0	0	0	0	FALSE	0	0	0	0	0	0	FALSE	FALSE	0
2017	12	1	17	12	1	54	0	0	1	1	1	1	1	1	1	1	1	14	14	14	0	0	0	0	0	0	0	0	0	0	0	0	0	0	0	0	0	0	0	FALSE	0	0	0	0	0	0	FALSE	FALSE	0
2017	12	1	17	11	1	72	0	0	1	1	1	7	1	7	1	6	1	6	14	14	0	0	0	0	0	0	0	0	0	0	0	0	0	0	0	0	0	0	0	FALSE	0	0	0	0	0	0	FALSE	FALSE	0
2017	12	1	17	10	2	74	0	0	1	1	1	1	1	1	1	1	1	14	14	14	0	0	0	0	0	0	0	0	0	0	0	0	0	0	0	0	0	0	0	FALSE	0	0	0	0	0	0	FALSE	FALSE	0
2017	12	1	17	9	1	52	0	0	1	1	1	1	1	1	1	1	1	14	14	14	0	0	0	0	0	0	0	0	0	0	0	0	0	0	0	0	0	0	0	FALSE	0	0	0	0	0	0	FALSE	FALSE	0
2017	12	1	17	8	2	53	0	0	1	1	1	1	1	1	1	1	1	14	14	14	0	0	0	0	0	0	0	0	0	0	0	0	0	0	0	0	0	0	0	FALSE	0	0	0	0	0	0	FALSE	FALSE	0
2017	12	1	17	7	2	63	0	0	1	1	1	1	1	1	1	1	1	14	14	14	0	0	0	0	0	0	0	0	0	0	0	0	0	0	0	0	0	0	0	FALSE	0	0	0	0	0	0	FALSE	FALSE	0
2017	12	1	17	6	2	60	0	0	1	1	1	1	1	1	1	1	1	14	14	14	0	0	0	0	0	0	0	0	0	0	0	0	0	0	0	0	0	0	0	FALSE	0	0	0	0	0	0	FALSE	FALSE	0
2017	12	1	17	5	1	60	0	0	1	1	2	1	1	1	1	1	1	14	14	14	0	0	0	0	0	0	0	0	0	0	0	0	0	0	0	0	0	0	0	FALSE	0	0	0	0	0	0	FALSE	FALSE	0
2017	12	1	17	4	1	72	0	0	1	1	1	1	1	1	1	1	1	14	14	14	0	0	0	0	0	0	0	0	0	0	0	0	0	0	0	0	0	0	0	FALSE	0	0	0	0	0	0	FALSE	FALSE	0
2017	12	1	17	3	2	51	0	0	1	1	1	1	1	1	1	1	1	14	14	14	0	0	0	0	0	0	0	0	0	0	0	0	0	0	0	0	0	0	0	FALSE	0	0	0	0	0	0	FALSE	FALSE	0
2017	12	1	17	2	1	61	0	0	1	1	2	1	1	1	1	1	1	14	14	14	0	0	0	0	0	0	0	0	0	0	0	0	0	0	0	0	0	0	0	FALSE	0	0	0	0	0	0	FALSE	FALSE	0
2017	12	1	17	1	1	56	0	0	1	1	1	1	1	1	1	1	1	14	14	14	0	0	0	0	0	0	0	0	0	0	0	0	0	0	0	0	0	0	0	FALSE	0	0	0	0	0	0	FALSE	FALSE	0
2017	12	1	19	50	2	69	0	0	1	1	1	1	1	1	1	1	4	14	14	14	0	0	0	0	0	69	0	1	0	2	0	1	0	0	0	5	0	0	0	FALSE	0	0	0	0	0	0	FALSE	FALSE	0
2017	12	1	19	49	1	70	0	0	1	1	1	1	1	1	1	1	1	14	14	14	0	0	0	0	0	0	0	0	0	0	0	0	0	0	0	0	0	0	0	FALSE	0	0	0	0	0	0	FALSE	FALSE	0
2017	12	1	19	48	2	72	0	0	1	1	1	2	1	2	1	2	1	3	14	14	0	0	1	4	0	0	0	0	0	0	0	0	0	0	0	0	0	0	0	FALSE	0	0	0	0	0	0	FALSE	FALSE	0
2017	12	1	19	47	2	76	0	0	1	1	1	6	6	6	6	5	4	4	12	4	0	0	0	0	71	74	1	4	2	2	1	1	0	0	4	1	0	0	0	FALSE	0	0	0	0	0	0	FALSE	FALSE	0
2017	12	1	19	46	1	80	0	0	1	1	1	5	3	4	3	2	2	3	3	3	0	0	1	5	0	0	0	0	0	0	0	0	0	0	0	0	0	0	0	FALSE	0	0	0	0	0	0	FALSE	FALSE	0
2017	12	1	19	45	2	68	0	0	1	1	1	1	1	1	1	1	1	14	14	14	0	0	0	0	0	0	0	0	0	0	0	0	0	0	0	0	0	0	0	FALSE	0	0	0	0	0	0	FALSE	FALSE	0
2017	12	1	19	44	2	96	0	0	1	1	1	3	3	2	3	2	2	3	3	3	0	0	1	5	0	0	0	0	0	0	0	0	0	0	0	0	0	0	0	FALSE	0	0	0	0	0	0	FALSE	FALSE	0
2017	12	1	19	43	2	55	0	0	1	1	1	1	1	1	1	1	1	14	14	14	0	0	0	0	0	0	0	0	0	0	0	0	0	0	0	0	0	0	0	FALSE	0	0	0	0	0	0	FALSE	FALSE	0
2017	12	1	19	42	2	77	0	0	1	1	1	2	2	1	1	1	1	1	1	1	0	0	0	0	0	0	0	0	0	0	0	0	0	0	0	0	0	0	0	FALSE	0	0	0	0	0	0	FALSE	FALSE	0
2017	12	1	19	41	2	66	0	0	1	1	1	1	1	1	1	1	1	14	14	14	0	0	0	0	0	0	0	0	0	0	0	0	0	0	0	0	0	0	0	FALSE	0	0	0	0	0	0	FALSE	FALSE	0
2017	12	1	19	40	2	55	0	0	1	1	1	5	5	5	5	1	1	6	6	6	0	0	0	0	0	0	0	0	0	0	0	0	0	0	0	0	0	0	0	FALSE	0	0	0	0	0	0	FALSE	FALSE	0
2017	12	1	19	39	1	50	0	0	1	1	1	1	1	1	1	1	1	14	14	14	0	0	0	0	0	0	0	0	0	0	0	0	0	0	0	0	0	0	0	FALSE	0	0	0	0	0	0	FALSE	FALSE	0
2017	12	1	19	38	1	52	0	0	1	1	2	1	1	1	1	1	1	14	14	14	0	0	0	0	0	0	0	0	0	0	0	0	0	0	0	0	0	0	0	FALSE	0	0	0	0	0	0	FALSE	FALSE	0
2017	12	1	19	37	1	78	0	0	1	1	1	3	5	2	3	5	2	4	3	3	0	0	1	4	72	0	4	0	2	0	1	0	0	0	4	0	0	0	0	FALSE	0	0	0	0	0	0	FALSE	FALSE	0
2017	12	1	19	36	1	69	0	0	1	1	1	2	1	2	1	2	1	3	14	14	0	0	1	4	0	0	0	0	0	0	0	0	0	0	0	0	0	0	0	FALSE	0	0	0	0	0	0	FALSE	FALSE	0
2017	12	1	19	35	2	80	0	0	1	1	1	2	2	2	2	2	2	3	3	3	0	0	1	4	0	0	0	0	0	0	0	0	0	0	0	0	0	0	0	FALSE	0	0	0	0	0	0	FALSE	FALSE	0
2017	12	1	19	34	2	85	0	0	1	1	1	2	2	2	2	2	2	3	3	3	0	0	1	4	0	0	0	0	0	0	0	0	0	0	0	0	0	0	0	FALSE	0	0	0	0	0	0	FALSE	FALSE	0
2017	12	1	19	33	2	87	0	0	1	1	1	3	2	2	2	2	2	3	3	3	0	0	1	2	0	0	0	0	0	0	0	0	0	0	0	0	0	0	0	FALSE	0	0	0	0	0	0	FALSE	FALSE	0
2017	12	1	19	32	2	70	0	0	1	1	1	2	2	1	1	1	1	1	1	1	0	0	0	0	0	0	0	0	0	0	0	0	0	0	0	0	0	0	0	FALSE	0	0	0	0	0	0	FALSE	FALSE	0
2017	12	1	19	31	2	59	0	0	1	1	1	2	2	1	1	1	1	1	1	1	0	0	0	0	0	0	0	0	0	0	0	0	0	0	0	0	0	0	0	FALSE	0	0	0	0	0	0	FALSE	FALSE	0
2017	12	1	19	30	1	60	0	0	1	1	1	1	1	1	1	1	1	14	14	14	0	0	0	0	0	0	0	0	0	0	0	0	0	0	0	0	0	0	0	FALSE	0	0	0	0	0	0	FALSE	FALSE	0
2017	12	1	19	29	1	69	0	0	1	1	1	1	1	1	1	1	1	14	14	14	0	0	0	0	0	0	0	0	0	0	0	0	0	0	0	0	0	0	0	FALSE	0	0	0	0	0	0	FALSE	FALSE	0
2017	12	1	19	28	2	63	0	0	1	1	1	1	1	1	1	1	1	14	14	14	0	0	0	0	0	0	0	0	0	0	0	0	0	0	0	0	0	0	0	FALSE	0	0	0	0	0	0	FALSE	FALSE	0
2017	12	1	19	27	2	50	0	0	1	1	1	1	1	1	1	1	1	14	14	14	0	0	0	0	0	0	0	0	0	0	0	0	0	0	0	0	0	0	0	FALSE	0	0	0	0	0	0	FALSE	FALSE	0
2017	12	1	19	26	2	50	0	0	1	2	1	1	1	1	1	1	1	14	14	14	0	0	0	0	0	0	0	0	0	0	0	0	0	0	0	0	0	0	0	FALSE	0	0	0	0	0	0	FALSE	FALSE	0
2017	12	1	19	25	1	56	0	0	1	1	1	2	3	2	3	2	2	3	3	3	0	0	1	4	0	0	0	0	0	0	0	0	0	0	0	0	0	0	0	FALSE	0	0	0	0	0	0	FALSE	FALSE	0
2017	12	1	19	24	2	58	0	0	1	1	1	1	1	1	1	1	1	14	14	14	0	0	0	0	0	0	0	0	0	0	0	0	0	0	0	0	0	0	0	FALSE	0	0	0	0	0	0	FALSE	FALSE	0
2017	12	1	19	23	2	63	0	0	1	1	1	2	2	2	2	2	2	3	3	3	0	0	1	5	0	0	0	0	0	0	0	0	0	0	0	0	0	0	0	FALSE	0	0	0	0	0	0	FALSE	FALSE	0
2017	12	1	19	22	2	64	0	0	1	1	1	1	1	1	1	1	1	14	14	14	0	0	0	0	0	0	0	0	0	0	0	0	0	0	0	0	0	0	0	FALSE	0	0	0	0	0	0	FALSE	FALSE	0
2017	12	1	19	21	2	65	0	0	1	1	1	1	1	1	1	1	1	14	14	14	0	0	0	0	0	0	0	0	0	0	0	0	0	0	0	0	0	0	0	FALSE	0	0	0	0	0	0	FALSE	FALSE	0
2017	12	1	19	20	1	59	0	0	1	1	1	1	1	1	1	1	1	14	14	14	0	0	0	0	0	0	0	0	0	0	0	0	0	0	0	0	0	0	0	FALSE	0	0	0	0	0	0	FALSE	FALSE	0
2017	12	1	19	19	2	67	0	0	1	1	1	2	1	2	1	2	1	3	14	14	0	0	1	2	0	0	0	0	0	0	0	0	0	0	0	0	0	0	0	FALSE	0	0	0	0	0	0	FALSE	FALSE	0
2017	12	1	19	18	1	51	0	0	1	1	1	1	1	1	1	1	1	14	14	14	0	0	0	0	0	0	0	0	0	0	0	0	0	0	0	0	0	0	0	FALSE	0	0	0	0	0	0	FALSE	FALSE	0
2017	12	1	19	17	2	74	0	0	1	1	1	5	1	5	1	2	4	3	14	14	0	0	1	2	0	72	0	1	0	2	0	1	0	0	0	5	0	0	0	FALSE	0	0	0	0	0	0	FALSE	FALSE	0
2017	12	1	19	16	2	60	0	0	1	1	1	1	1	1	1	1	1	14	14	14	0	0	0	0	0	0	0	0	0	0	0	0	0	0	0	0	0	0	0	FALSE	0	0	0	0	0	0	FALSE	FALSE	0
2017	12	1	19	15	2	63	0	0	1	1	1	3	3	2	2	2	2	3	3	3	0	0	1	5	0	0	0	0	0	0	0	0	0	0	0	0	0	0	0	FALSE	0	0	0	0	0	0	FALSE	FALSE	0
2017	12	1	19	14	1	65	0	0	1	1	2	1	1	1	1	1	1	14	14	14	0	0	0	0	0	0	0	0	0	0	0	0	0	0	0	0	0	0	0	FALSE	0	0	0	0	0	0	FALSE	FALSE	0
2017	12	1	19	13	1	50	0	0	1	1	2	1	1	1	1	1	1	14	14	14	0	0	0	0	0	0	0	0	0	0	0	0	0	0	0	0	0	0	0	FALSE	0	0	0	0	0	0	FALSE	FALSE	0
2017	12	1	19	12	2	77	0	0	1	1	1	3	2	3	2	5	2	4	3	3	0	0	1	4	46	0	1	0	2	0	1	0	0	0	4	0	0	0	0	FALSE	0	0	0	0	0	0	FALSE	FALSE	0
2017	12	1	19	11	2	53	0	0	1	1	1	1	1	1	1	1	1	14	14	14	0	0	0	0	0	0	0	0	0	0	0	0	0	0	0	0	0	0	0	FALSE	0	0	0	0	0	0	FALSE	FALSE	0
2017	12	1	19	10	2	60	0	0	1	1	1	3	3	3	3	2	2	3	3	3	0	0	1	2	0	0	0	0	0	0	0	0	0	0	0	0	0	0	0	FALSE	0	0	0	0	0	0	FALSE	FALSE	0
2017	12	1	19	9	2	50	0	0	1	1	1	3	1	3	1	1	1	5	14	14	0	0	0	0	0	0	0	0	0	0	0	0	0	0	0	0	0	0	0	FALSE	0	0	0	0	0	0	FALSE	FALSE	0
2017	12	1	19	8	2	56	0	0	1	1	1	1	1	1	1	1	1	14	14	14	0	0	0	0	0	0	0	0	0	0	0	0	0	0	0	0	0	0	0	FALSE	0	0	0	0	0	0	FALSE	FALSE	0
2017	12	1	19	7	1	60	0	0	1	2	2	1	1	1	1	1	1	14	14	14	0	0	0	0	0	0	0	0	0	0	0	0	0	0	0	0	0	0	0	FALSE	0	0	0	0	0	0	FALSE	FALSE	0
2017	12	1	19	6	1	57	0	0	1	1	1	1	1	1	1	1	1	14	14	14	0	0	0	0	0	0	0	0	0	0	0	0	0	0	0	0	0	0	0	FALSE	0	0	0	0	0	0	FALSE	FALSE	0
2017	12	1	19	5	1	67	0	0	1	2	1	1	1	1	1	1	1	14	14	14	0	0	0	0	0	0	0	0	0	0	0	0	0	0	0	0	0	0	0	FALSE	0	0	0	0	0	0	FALSE	FALSE	0
2017	12	1	19	4	1	55	0	0	1	1	1	1	2	1	1	1	1	14	1	14	0	0	0	0	0	0	0	0	0	0	0	0	0	0	0	0	0	0	0	FALSE	0	0	0	0	0	0	FALSE	FALSE	0
2017	12	1	19	3	1	60	0	0	1	1	2	1	1	1	1	1	1	14	14	14	0	0	0	0	0	0	0	0	0	0	0	0	0	0	0	0	0	0	0	FALSE	0	0	0	0	0	0	FALSE	FALSE	0
2017	12	1	19	2	2	80	0	0	1	1	1	3	2	2	1	2	1	3	1	1	0	0	1	2	0	0	0	0	0	0	0	0	0	0	0	0	0	0	0	FALSE	0	0	0	0	0	0	FALSE	FALSE	0
2017	12	1	19	1	1	51	0	0	1	1	1	1	1	1	1	1	1	14	14	14	0	0	0	0	0	0	0	0	0	0	0	0	0	0	0	0	0	0	0	FALSE	0	0	0	0	0	0	FALSE	FALSE	0
2017	12	1	22	50	2	50	0	0	1	1	1	1	1	1	1	1	1	14	14	14	0	0	0	0	0	0	0	0	0	0	0	0	0	0	0	0	0	0	0	FALSE	0	0	0	0	0	0	FALSE	FALSE	0
2017	12	1	22	49	2	81	0	0	1	1	1	1	2	1	2	4	2	14	3	14	0	0	1	4	71	0	3	0	2	0	1	0	0	0	5	0	0	0	0	FALSE	0	0	0	0	0	0	FALSE	FALSE	0
2017	12	1	22	48	2	67	0	0	1	1	1	1	1	1	1	1	1	14	14	14	0	0	0	0	0	0	0	0	0	0	0	0	0	0	0	0	0	0	0	FALSE	0	0	0	0	0	0	FALSE	FALSE	0
2017	12	1	22	47	2	55	0	0	1	1	1	1	1	1	1	1	1	14	14	14	0	0	0	0	0	0	0	0	0	0	0	0	0	0	0	0	0	0	0	FALSE	0	0	0	0	0	0	FALSE	FALSE	0
2017	12	1	22	46	1	55	0	0	1	1	1	1	1	1	1	1	1	14	14	14	0	0	0	0	0	0	0	0	0	0	0	0	0	0	0	0	0	0	0	FALSE	0	0	0	0	0	0	FALSE	FALSE	0
2017	12	1	22	45	1	60	0	0	1	1	1	1	1	1	1	1	1	14	14	14	0	0	0	0	0	0	0	0	0	0	0	0	0	0	0	0	0	0	0	FALSE	0	0	0	0	0	0	FALSE	FALSE	0
2017	12	1	22	44	1	60	0	0	1	1	1	1	1	1	1	1	1	14	14	14	0	0	0	0	0	0	0	0	0	0	0	0	0	0	0	0	0	0	0	FALSE	0	0	0	0	0	0	FALSE	FALSE	0
2017	12	1	22	43	1	51	0	0	1	1	1	1	1	1	1	1	1	14	14	14	0	0	0	0	0	0	0	0	0	0	0	0	0	0	0	0	0	0	0	FALSE	0	0	0	0	0	0	FALSE	FALSE	0
2017	12	1	22	42	1	85	0	0	1	1	1	7	6	7	6	4	2	9	3	3	0	0	1	4	83	0	4	0	2	0	1	0	0	0	1	0	0	0	0	FALSE	0	0	0	0	0	0	FALSE	FALSE	0
2017	12	1	22	41	1	51	0	0	1	1	1	1	1	1	1	1	1	14	14	14	0	0	0	0	0	0	0	0	0	0	0	0	0	0	0	0	0	0	0	FALSE	0	0	0	0	0	0	FALSE	FALSE	0
2017	12	1	22	40	2	89	0	0	1	1	1	7	2	7	2	6	2	7	3	3	0	0	1	5	0	0	0	0	0	0	0	0	0	0	0	0	0	0	0	FALSE	0	0	0	0	0	0	FALSE	FALSE	0
2017	12	1	22	39	1	54	0	0	1	1	1	1	1	1	1	1	1	14	14	14	0	0	0	0	0	0	0	0	0	0	0	0	0	0	0	0	0	0	0	FALSE	0	0	0	0	0	0	FALSE	FALSE	0
2017	12	1	22	38	2	55	0	0	1	1	1	1	1	1	1	1	1	14	14	14	0	0	0	0	0	0	0	0	0	0	0	0	0	0	0	0	0	0	0	FALSE	0	0	0	0	0	0	FALSE	FALSE	0
2017	12	1	22	37	2	52	0	0	1	1	1	1	1	1	1	1	1	14	14	14	0	0	0	0	0	0	0	0	0	0	0	0	0	0	0	0	0	0	0	FALSE	0	0	0	0	0	0	FALSE	FALSE	0
2017	12	1	22	36	1	51	0	0	1	1	1	1	1	1	1	1	1	14	14	14	0	0	0	0	0	0	0	0	0	0	0	0	0	0	0	0	0	0	0	FALSE	0	0	0	0	0	0	FALSE	FALSE	0
2017	12	1	22	35	2	54	0	0	1	1	1	1	1	1	1	1	1	14	14	14	0	0	0	0	0	0	0	0	0	0	0	0	0	0	0	0	0	0	0	FALSE	0	0	0	0	0	0	FALSE	FALSE	0
2017	12	1	22	34	2	52	0	0	1	1	1	1	1	1	1	1	1	14	14	14	0	0	0	0	0	0	0	0	0	0	0	0	0	0	0	0	0	0	0	FALSE	0	0	0	0	0	0	FALSE	FALSE	0
2017	12	1	22	33	2	57	0	0	1	1	1	1	1	1	1	1	1	14	14	14	0	0	0	0	0	0	0	0	0	0	0	0	0	0	0	0	0	0	0	FALSE	0	0	0	0	0	0	FALSE	FALSE	0
2017	12	1	22	32	1	69	0	0	1	1	1	2	1	1	1	1	1	1	14	14	0	0	0	0	0	0	0	0	0	0	0	0	0	0	0	0	0	0	0	FALSE	0	0	0	0	0	0	FALSE	FALSE	0
2017	12	1	22	31	2	65	0	0	1	1	1	1	1	1	1	1	1	14	14	14	0	0	0	0	0	0	0	0	0	0	0	0	0	0	0	0	0	0	0	FALSE	0	0	0	0	0	0	FALSE	FALSE	0
2017	12	1	22	30	2	60	0	0	1	1	1	1	1	1	1	1	1	14	14	14	0	0	0	0	0	0	0	0	0	0	0	0	0	0	0	0	0	0	0	FALSE	0	0	0	0	0	0	FALSE	FALSE	0
2017	12	1	22	29	2	63	0	0	1	1	1	1	1	1	1	1	1	14	14	14	0	0	0	0	0	0	0	0	0	0	0	0	0	0	0	0	0	0	0	FALSE	0	0	0	0	0	0	FALSE	FALSE	0
2017	12	1	22	28	2	65	0	0	1	1	1	2	1	2	1	1	1	5	14	14	0	0	0	0	0	0	0	0	0	0	0	0	0	0	0	0	0	0	0	FALSE	0	0	0	0	0	0	FALSE	FALSE	0
2017	12	1	22	27	1	77	0	0	1	1	1	1	1	1	1	1	1	14	14	14	0	0	0	0	0	0	0	0	0	0	0	0	0	0	0	0	0	0	0	FALSE	0	0	0	0	0	0	FALSE	FALSE	0
2017	12	1	22	26	2	80	0	0	1	1	1	1	1	1	1	1	1	14	14	14	0	0	0	0	0	0	0	0	0	0	0	0	0	0	0	0	0	0	0	FALSE	0	0	0	0	0	0	FALSE	FALSE	0
2017	12	1	22	25	2	85	0	0	1	1	1	3	2	3	1	2	1	3	1	1	0	0	1	2	0	0	0	0	0	0	0	0	0	0	0	0	0	0	0	FALSE	0	0	0	0	0	0	FALSE	FALSE	0
2017	12	1	22	24	2	61	0	0	1	1	1	1	1	1	1	1	1	14	14	14	0	0	0	0	0	0	0	0	0	0	0	0	0	0	0	0	0	0	0	FALSE	0	0	0	0	0	0	FALSE	FALSE	0
2017	12	1	22	23	2	65	0	0	1	1	1	1	1	1	1	1	1	14	14	14	0	0	0	0	0	0	0	0	0	0	0	0	0	0	0	0	0	0	0	FALSE	0	0	0	0	0	0	FALSE	FALSE	0
2017	12	1	22	22	2	62	0	0	1	1	1	1	1	1	1	1	1	14	14	14	0	0	0	0	0	0	0	0	0	0	0	0	0	0	0	0	0	0	0	FALSE	0	0	0	0	0	0	FALSE	FALSE	0
2017	12	1	22	21	2	67	0	0	1	1	1	1	1	1	1	1	1	14	14	14	0	0	0	0	0	0	0	0	0	0	0	0	0	0	0	0	0	0	0	FALSE	0	0	0	0	0	0	FALSE	FALSE	0
2017	12	1	22	20	2	50	0	0	1	2	1	6	1	6	1	6	4	6	14	14	0	0	0	0	0	45	0	1	0	2	0	1	0	0	0	5	0	0	0	FALSE	0	0	0	0	0	0	FALSE	FALSE	0
2017	12	1	22	19	2	65	0	0	1	1	1	1	1	1	1	1	1	14	14	14	0	0	0	0	0	0	0	0	0	0	0	0	0	0	0	0	0	0	0	FALSE	0	0	0	0	0	0	FALSE	FALSE	0
2017	12	1	22	18	1	55	0	0	1	1	2	1	1	1	1	1	1	14	14	14	0	0	0	0	0	0	0	0	0	0	0	0	0	0	0	0	0	0	0	FALSE	0	0	0	0	0	0	FALSE	FALSE	0
2017	12	1	22	17	1	80	0	0	1	1	1	1	1	1	1	4	4	14	14	14	0	0	0	0	75	77	1	4	2	2	1	1	0	0	5	5	0	0	0	FALSE	0	0	0	0	0	0	FALSE	FALSE	0
2017	12	1	22	16	2	60	0	0	1	1	2	1	1	1	1	1	1	14	14	14	0	0	0	0	0	0	0	0	0	0	0	0	0	0	0	0	0	0	0	FALSE	0	0	0	0	0	0	FALSE	FALSE	0
2017	12	1	22	15	1	61	0	0	1	1	1	1	1	1	1	1	1	14	14	14	0	0	0	0	0	0	0	0	0	0	0	0	0	0	0	0	0	0	0	FALSE	0	0	0	0	0	0	FALSE	FALSE	0
2017	12	1	22	14	1	78	0	0	1	1	1	6	3	6	3	2	2	3	3	3	0	0	1	4	0	0	0	0	0	0	0	0	0	0	0	0	0	0	0	FALSE	0	0	0	0	0	0	FALSE	FALSE	0
2017	12	1	22	13	2	75	0	0	1	1	1	2	2	2	1	2	1	3	1	1	0	0	1	2	0	0	0	0	0	0	0	0	0	0	0	0	0	0	0	FALSE	0	0	0	0	0	0	FALSE	FALSE	0
2017	12	1	22	12	1	79	0	0	1	1	1	5	2	5	2	6	2	6	3	3	0	0	1	5	0	0	0	0	0	0	0	0	0	0	0	0	0	0	0	FALSE	0	0	0	0	0	0	FALSE	FALSE	0
2017	12	1	22	11	1	69	0	0	1	1	1	1	1	1	1	1	1	14	14	14	0	0	0	0	0	0	0	0	0	0	0	0	0	0	0	0	0	0	0	FALSE	0	0	0	0	0	0	FALSE	FALSE	0
2017	12	1	22	10	1	62	0	0	1	1	1	1	1	1	1	1	1	14	14	14	0	0	0	0	0	0	0	0	0	0	0	0	0	0	0	0	0	0	0	FALSE	0	0	0	0	0	0	FALSE	FALSE	0
2017	12	1	22	9	1	55	0	0	1	1	1	1	3	1	3	1	1	14	6	14	0	0	0	0	0	0	0	0	0	0	0	0	0	0	0	0	0	0	0	FALSE	0	0	0	0	0	0	FALSE	FALSE	0
2017	12	1	22	8	1	60	0	0	1	1	1	1	1	1	1	1	1	14	14	14	0	0	0	0	0	0	0	0	0	0	0	0	0	0	0	0	0	0	0	FALSE	0	0	0	0	0	0	FALSE	FALSE	0
2017	12	1	22	7	1	56	0	0	1	1	1	1	1	1	1	1	1	14	14	14	0	0	0	0	0	0	0	0	0	0	0	0	0	0	0	0	0	0	0	FALSE	0	0	0	0	0	0	FALSE	FALSE	0
2017	12	1	22	6	2	86	0	0	1	1	1	2	2	2	2	2	2	3	3	3	0	0	1	4	0	0	0	0	0	0	0	0	0	0	0	0	0	0	0	FALSE	0	0	0	0	0	0	FALSE	FALSE	0
2017	12	1	22	5	1	74	0	0	1	1	1	1	3	1	1	1	2	14	1	14	0	0	0	0	0	0	0	0	0	0	0	0	0	0	0	0	0	0	0	FALSE	0	0	0	0	0	0	FALSE	FALSE	0
2017	12	1	22	4	2	62	0	0	1	1	1	1	1	1	1	1	1	14	14	14	0	0	0	0	0	0	0	0	0	0	0	0	0	0	0	0	0	0	0	FALSE	0	0	0	0	0	0	FALSE	FALSE	0
2017	12	1	22	3	1	73	0	0	1	1	1	1	1	1	1	1	1	14	14	14	0	0	0	0	0	0	0	0	0	0	0	0	0	0	0	0	0	0	0	FALSE	0	0	0	0	0	0	FALSE	FALSE	0
2017	12	1	22	2	2	65	0	0	1	1	1	1	1	1	1	1	1	14	14	14	0	0	0	0	0	0	0	0	0	0	0	0	0	0	0	0	0	0	0	FALSE	0	0	0	0	0	0	FALSE	FALSE	0
2017	12	1	22	1	1	65	0	0	1	1	1	1	1	1	1	1	1	14	14	14	0	0	0	0	0	0	0	0	0	0	0	0	0	0	0	0	0	0	0	FALSE	0	0	0	0	0	0	FALSE	FALSE	0
2017	12	1	15	50	1	90	0	0	1	1	1	5	4	5	4	2	2	5	3	5	0	0	2	0	0	0	0	0	0	0	0	0	0	0	0	0	0	0	0	FALSE	0	0	0	0	0	0	FALSE	FALSE	0
2017	12	1	15	49	1	50	0	0	1	1	1	1	1	1	1	1	1	14	14	14	0	0	0	0	0	0	0	0	0	0	0	0	0	0	0	0	0	0	0	FALSE	0	0	0	0	0	0	FALSE	FALSE	0
2017	12	1	15	48	1	82	0	0	1	1	1	2	2	2	2	2	2	3	3	3	0	0	1	0	0	0	0	0	0	0	0	0	0	0	0	0	0	0	0	FALSE	0	0	0	0	0	0	FALSE	FALSE	0
2017	12	1	15	47	2	61	0	0	1	1	1	1	1	1	1	1	1	14	14	14	0	0	0	0	0	0	0	0	0	0	0	0	0	0	0	0	0	0	0	FALSE	0	0	0	0	0	0	FALSE	FALSE	0
2017	12	1	15	46	2	65	0	0	1	1	1	2	2	1	1	1	1	1	1	1	0	0	0	0	0	0	0	0	0	0	0	0	0	0	0	0	0	0	0	FALSE	0	0	0	0	0	0	FALSE	FALSE	0
2017	12	1	15	45	2	74	0	0	1	1	1	1	1	1	1	1	1	14	14	14	0	0	0	0	0	0	0	0	0	0	0	0	0	0	0	0	0	0	0	FALSE	0	0	0	0	0	0	FALSE	FALSE	0
2017	12	1	15	44	2	59	0	0	1	1	1	5	3	4	2	2	4	3	12	3	0	0	1	0	0	59	0	1	0	2	0	1	0	0	0	1	0	0	0	FALSE	0	0	0	0	0	0	FALSE	FALSE	0
2017	12	1	15	43	1	81	0	0	1	1	1	1	1	1	1	1	1	14	14	14	0	0	0	0	0	0	0	0	0	0	0	0	0	0	0	0	0	0	0	FALSE	0	0	0	0	0	0	FALSE	FALSE	0
2017	12	1	15	42	2	79	0	0	1	2	1	6	3	6	3	5	5	4	4	4	0	0	0	0	74	68	2	1	2	2	3	1	0	0	2	4	0	0	0	FALSE	0	0	0	0	0	0	FALSE	FALSE	0
2017	12	1	15	41	1	59	0	0	1	1	1	1	1	1	1	1	1	14	14	14	0	0	0	0	0	0	0	0	0	0	0	0	0	0	0	0	0	0	0	FALSE	0	0	0	0	0	0	FALSE	FALSE	0
2017	12	1	15	40	2	54	0	0	1	1	2	1	1	1	1	1	1	14	14	14	0	0	0	0	0	0	0	0	0	0	0	0	0	0	0	0	0	0	0	FALSE	0	0	0	0	0	0	FALSE	FALSE	0
2017	12	1	15	39	1	76	0	0	1	1	1	1	1	1	1	1	1	14	14	14	0	0	0	0	0	0	0	0	0	0	0	0	0	0	0	0	0	0	0	FALSE	0	0	0	0	0	0	FALSE	FALSE	0
2017	12	1	15	38	2	82	0	0	1	1	1	3	2	3	2	2	2	3	3	3	0	0	1	7	0	0	0	0	0	0	0	0	0	0	0	0	0	0	0	FALSE	0	0	0	0	0	0	FALSE	FALSE	0
2017	12	1	15	37	1	58	0	0	1	1	1	1	1	1	1	1	1	14	14	14	0	0	0	0	0	0	0	0	0	0	0	0	0	0	0	0	0	0	0	FALSE	0	0	0	0	0	0	FALSE	FALSE	0
2017	12	1	15	36	1	53	0	0	1	1	2	1	1	1	1	1	1	14	14	14	0	0	0	0	0	0	0	0	0	0	0	0	0	0	0	0	0	0	0	FALSE	0	0	0	0	0	0	FALSE	FALSE	0
2017	12	1	15	35	2	50	0	0	1	1	1	1	1	1	1	1	1	14	14	14	0	0	0	0	0	0	0	0	0	0	0	0	0	0	0	0	0	0	0	FALSE	0	0	0	0	0	0	FALSE	FALSE	0
2017	12	1	15	34	1	72	0	0	1	1	1	1	1	1	1	1	1	14	14	14	0	0	0	0	0	0	0	0	0	0	0	0	0	0	0	0	0	0	0	FALSE	0	0	0	0	0	0	FALSE	FALSE	0
2017	12	1	15	33	2	72	0	0	1	1	1	1	5	1	3	1	2	14	3	14	0	0	1	0	0	0	0	0	0	0	0	0	0	0	0	0	0	0	0	FALSE	0	0	0	0	0	0	FALSE	FALSE	0
2017	12	1	15	32	2	61	0	0	1	1	1	1	1	1	1	1	1	14	14	14	0	0	0	0	0	0	0	0	0	0	0	0	0	0	0	0	0	0	0	FALSE	0	0	0	0	0	0	FALSE	FALSE	0
2017	12	1	15	31	2	82	0	0	1	1	1	3	2	3	2	2	2	3	3	3	0	0	7	0	0	0	0	0	0	0	0	0	0	0	0	0	0	0	0	FALSE	0	0	0	0	0	0	FALSE	FALSE	0
2017	12	1	15	30	1	53	0	0	1	1	1	1	1	1	1	1	1	14	14	14	0	0	0	0	0	0	0	0	0	0	0	0	0	0	0	0	0	0	0	FALSE	0	0	0	0	0	0	FALSE	FALSE	0
2017	12	1	15	29	1	80	0	0	1	1	1	3	3	3	3	1	1	11	11	11	0	0	0	0	0	0	0	0	0	0	0	0	0	0	0	0	0	0	0	FALSE	0	0	0	0	0	0	FALSE	FALSE	0
2017	12	1	15	28	1	59	0	0	1	1	1	1	1	1	1	1	1	14	14	14	0	0	0	0	0	0	0	0	0	0	0	0	0	0	0	0	0	0	0	FALSE	0	0	0	0	0	0	FALSE	FALSE	0
2017	12	1	15	27	1	78	0	0	1	1	1	2	2	1	1	1	1	1	1	1	0	0	0	0	0	0	0	0	0	0	0	0	0	0	0	0	0	0	0	FALSE	0	0	0	0	0	0	FALSE	FALSE	0
2017	12	1	15	26	1	76	0	0	1	1	1	1	7	1	7	1	1	14	9	14	0	0	0	0	0	0	0	0	0	0	0	0	0	0	0	0	0	0	0	FALSE	0	0	0	0	0	0	FALSE	FALSE	0
2017	12	1	15	25	2	65	0	0	1	1	1	1	1	1	1	1	1	14	14	14	0	0	0	0	0	0	0	0	0	0	0	0	0	0	0	0	0	0	0	FALSE	0	0	0	0	0	0	FALSE	FALSE	0
2017	12	1	15	24	2	75	0	0	1	1	1	5	3	5	3	5	2	12	3	12	0	0	1	0	74	0	1	0	2	0	1	0	0	0	1	0	0	0	0	FALSE	0	0	0	0	0	0	FALSE	FALSE	0
2017	12	1	15	23	1	53	0	0	1	1	1	1	1	1	1	1	1	14	14	14	0	0	0	0	0	0	0	0	0	0	0	0	0	0	0	0	0	0	0	FALSE	0	0	0	0	0	0	FALSE	FALSE	0
2017	12	1	15	22	2	63	0	0	1	1	1	1	1	1	1	1	1	14	14	14	0	0	0	0	0	0	0	0	0	0	0	0	0	0	0	0	0	0	0	FALSE	0	0	0	0	0	0	FALSE	FALSE	0
2017	12	1	15	21	2	51	0	0	1	1	1	1	1	1	1	1	1	14	14	14	0	0	0	0	0	0	0	0	0	0	0	0	0	0	0	0	0	0	0	FALSE	0	0	0	0	0	0	FALSE	FALSE	0
2017	12	1	15	20	1	56	0	0	1	1	1	1	1	1	1	1	1	14	14	14	0	0	0	0	0	0	0	0	0	0	0	0	0	0	0	0	0	0	0	FALSE	0	0	0	0	0	0	FALSE	FALSE	0
2017	12	1	15	19	1	81	0	0	1	1	1	2	1	2	1	5	4	12	14	14	0	0	0	0	70	75	1	1	2	2	1	1	0	0	4	5	0	0	0	FALSE	0	0	0	0	0	0	FALSE	FALSE	0
2017	12	1	15	18	1	83	0	0	1	1	1	2	3	2	3	2	2	3	3	3	0	0	1	7	0	0	0	0	0	0	0	0	0	0	0	0	0	0	0	FALSE	0	0	0	0	0	0	FALSE	FALSE	0
2017	12	1	15	17	1	73	0	0	1	1	1	2	1	1	1	1	1	1	14	14	0	0	0	0	0	0	0	0	0	0	0	0	0	0	0	0	0	0	0	FALSE	0	0	0	0	0	0	FALSE	FALSE	0
2017	12	1	15	16	2	76	0	0	1	1	1	1	1	1	1	1	1	14	14	14	0	0	0	0	0	0	0	0	0	0	0	0	0	0	0	0	0	0	0	FALSE	0	0	0	0	0	0	FALSE	FALSE	0
2017	12	1	15	15	1	62	0	0	1	1	2	1	1	1	1	1	1	14	14	14	0	0	0	0	0	0	0	0	0	0	0	0	0	0	0	0	0	0	0	FALSE	0	0	0	0	0	0	FALSE	FALSE	0
2017	12	1	15	14	2	67	0	0	1	1	1	1	1	1	1	1	1	14	14	14	0	0	0	0	0	0	0	0	0	0	0	0	0	0	0	0	0	0	0	FALSE	0	0	0	0	0	0	FALSE	FALSE	0
2017	12	1	15	13	2	50	0	0	1	1	1	1	1	1	1	1	1	14	14	14	0	0	0	0	0	0	0	0	0	0	0	0	0	0	0	0	0	0	0	FALSE	0	0	0	0	0	0	FALSE	FALSE	0
2017	12	1	15	12	2	50	0	0	1	2	1	1	1	1	1	1	1	14	14	14	0	0	0	0	0	0	0	0	0	0	0	0	0	0	0	0	0	0	0	FALSE	0	0	0	0	0	0	FALSE	FALSE	0
2017	12	1	15	11	1	52	0	0	1	1	1	1	1	1	1	1	1	14	14	14	0	0	0	0	0	0	0	0	0	0	0	0	0	0	0	0	0	0	0	FALSE	0	0	0	0	0	0	FALSE	FALSE	0
2017	12	1	15	10	1	50	0	0	3	0	0	0	0	0	0	0	0	0	0	0	1	1	0	0	0	0	0	0	0	0	0	0	0	0	0	0	0	0	0	FALSE	0	0	0	0	0	0	FALSE	FALSE	0
2017	12	1	15	9	1	74	0	0	1	1	1	3	2	2	2	2	2	3	3	3	0	0	1	7	0	0	0	0	0	0	0	0	0	0	0	0	0	0	0	FALSE	0	0	0	0	0	0	FALSE	FALSE	0
2017	12	1	15	8	1	58	0	0	2	0	0	0	0	0	0	0	0	0	0	0	1	1	0	0	0	0	0	0	0	0	0	0	0	0	0	0	0	0	0	FALSE	0	0	0	0	0	0	FALSE	FALSE	0
2017	12	1	15	7	1	50	0	0	1	2	1	1	1	1	1	1	1	14	14	14	0	0	0	0	0	0	0	0	0	0	0	0	0	0	0	0	0	0	0	FALSE	0	0	0	0	0	0	FALSE	FALSE	0
2017	12	1	15	6	1	64	0	0	1	1	1	1	1	1	1	1	1	14	14	14	0	0	0	0	0	0	0	0	0	0	0	0	0	0	0	0	0	0	0	FALSE	0	0	0	0	0	0	FALSE	FALSE	0
2017	12	1	15	5	2	73	0	0	1	1	1	3	2	2	2	2	2	3	3	3	0	0	1	0	0	0	0	0	0	0	0	0	0	0	0	0	0	0	0	FALSE	0	0	0	0	0	0	FALSE	FALSE	0
2017	12	1	15	4	2	80	0	0	1	1	1	1	2	1	2	4	5	14	12	14	0	0	0	0	77	72	1	1	2	2	1	1	0	0	5	4	0	0	0	FALSE	0	0	0	0	0	0	FALSE	FALSE	0
2017	12	1	15	3	2	72	0	0	1	1	1	3	3	2	2	2	2	3	3	3	0	0	1	0	0	0	0	0	0	0	0	0	0	0	0	0	0	0	0	FALSE	0	0	0	0	0	0	FALSE	FALSE	0
2017	12	1	15	2	1	53	0	0	1	1	1	1	1	1	1	1	1	14	14	14	0	0	0	0	0	0	0	0	0	0	0	0	0	0	0	0	0	0	0	FALSE	0	0	0	0	0	0	FALSE	FALSE	0
2017	12	1	15	1	2	77	0	0	1	1	1	3	2	3	2	5	5	12	12	12	0	0	0	0	73	73	1	1	2	2	1	1	0	0	4	4	0	0	0	FALSE	0	0	0	0	0	0	FALSE	FALSE	0
2017	12	1	23	50	2	53	0	0	1	1	1	1	1	1	1	1	1	14	14	14	0	0	0	0	0	0	0	0	0	0	0	0	0	0	0	0	0	0	0	FALSE	0	0	0	0	0	0	FALSE	FALSE	0
2017	12	1	23	49	2	70	0	0	1	1	1	1	1	1	1	1	1	14	14	14	0	0	0	0	0	0	0	0	0	0	0	0	0	0	0	0	0	0	0	FALSE	0	0	0	0	0	0	FALSE	FALSE	0
2017	12	1	23	48	2	66	0	0	1	1	1	3	7	2	7	2	6	3	7	3	0	0	1	2	0	0	0	0	0	0	0	0	0	0	0	0	0	0	0	FALSE	0	0	0	0	0	0	FALSE	FALSE	0
2017	12	1	23	47	1	72	0	0	1	1	1	1	1	1	1	1	1	14	14	14	0	0	0	0	0	0	0	0	0	0	0	0	0	0	0	0	0	0	0	FALSE	0	0	0	0	0	0	FALSE	FALSE	0
2017	12	1	23	46	2	58	0	0	1	1	1	1	1	1	1	1	1	14	14	14	0	0	0	0	0	0	0	0	0	0	0	0	0	0	0	0	0	0	0	FALSE	0	0	0	0	0	0	FALSE	FALSE	0
2017	12	1	23	45	1	50	0	0	1	1	1	1	1	1	1	1	1	14	14	14	0	0	0	0	0	0	0	0	0	0	0	0	0	0	0	0	0	0	0	FALSE	0	0	0	0	0	0	FALSE	FALSE	0
2017	12	1	23	44	1	65	0	0	1	1	1	1	1	1	1	1	1	14	14	14	0	0	0	0	0	0	0	0	0	0	0	0	0	0	0	0	0	0	0	FALSE	0	0	0	0	0	0	FALSE	FALSE	0
2017	12	1	23	43	1	80	0	0	1	1	1	3	1	3	1	5	1	4	14	14	0	0	0	0	77	0	4	0	2	0	1	0	0	0	2	0	0	0	0	FALSE	0	0	0	0	0	0	FALSE	FALSE	0
2017	12	1	23	42	1	56	0	0	1	1	1	1	1	1	1	1	1	14	14	14	0	0	0	0	0	0	0	0	0	0	0	0	0	0	0	0	0	0	0	FALSE	0	0	0	0	0	0	FALSE	FALSE	0
2017	12	1	23	41	2	60	0	0	1	1	1	1	1	1	1	1	1	14	14	14	0	0	0	0	0	0	0	0	0	0	0	0	0	0	0	0	0	0	0	FALSE	0	0	0	0	0	0	FALSE	FALSE	0
2017	12	1	23	40	2	53	0	0	1	1	1	1	1	1	1	1	1	14	14	14	0	0	0	0	0	0	0	0	0	0	0	0	0	0	0	0	0	0	0	FALSE	0	0	0	0	0	0	FALSE	FALSE	0
2017	12	1	23	39	1	57	0	0	1	1	1	1	1	1	1	1	1	14	14	14	0	0	0	0	0	0	0	0	0	0	0	0	0	0	0	0	0	0	0	FALSE	0	0	0	0	0	0	FALSE	FALSE	0
2017	12	1	23	38	2	64	0	0	1	1	1	1	1	1	1	1	1	14	14	14	0	0	0	0	0	0	0	0	0	0	0	0	0	0	0	0	0	0	0	FALSE	0	0	0	0	0	0	FALSE	FALSE	0
2017	12	1	23	37	2	55	0	0	1	1	1	1	2	1	2	1	2	14	3	14	0	0	1	4	0	0	0	0	0	0	0	0	0	0	0	0	0	0	0	FALSE	0	0	0	0	0	0	FALSE	FALSE	0
2017	12	1	23	36	2	66	0	0	1	1	1	3	1	2	1	2	1	3	14	14	0	0	1	2	0	0	0	0	0	0	0	0	0	0	0	0	0	0	0	FALSE	0	0	0	0	0	0	FALSE	FALSE	0
2017	12	1	23	35	1	78	0	0	1	1	1	3	2	2	2	5	2	4	3	3	0	0	1	4	77	0	4	0	2	0	1	0	0	0	2	0	0	0	0	FALSE	0	0	0	0	0	0	FALSE	FALSE	0
2017	12	1	23	34	2	67	0	0	1	1	1	1	1	1	1	1	1	14	14	14	0	0	0	0	0	0	0	0	0	0	0	0	0	0	0	0	0	0	0	FALSE	0	0	0	0	0	0	FALSE	FALSE	0
2017	12	1	23	33	2	68	0	0	1	1	1	1	1	1	1	1	1	14	14	14	0	0	0	0	0	0	0	0	0	0	0	0	0	0	0	0	0	0	0	FALSE	0	0	0	0	0	0	FALSE	FALSE	0
2017	12	1	23	32	2	65	0	0	1	1	1	1	1	1	1	1	1	14	14	14	0	0	0	0	0	0	0	0	0	0	0	0	0	0	0	0	0	0	0	FALSE	0	0	0	0	0	0	FALSE	FALSE	0
2017	12	1	23	31	2	75	0	0	1	1	1	1	3	1	3	1	2	14	3	14	0	0	1	2	0	0	0	0	0	0	0	0	0	0	0	0	0	0	0	FALSE	0	0	0	0	0	0	FALSE	FALSE	0
2017	12	1	23	30	1	55	0	0	1	2	1	1	1	1	1	1	1	14	14	14	0	0	0	0	0	0	0	0	0	0	0	0	0	0	0	0	0	0	0	FALSE	0	0	0	0	0	0	FALSE	FALSE	0
2017	12	1	23	29	2	55	0	0	1	1	1	1	1	1	1	1	1	14	14	14	0	0	0	0	0	0	0	0	0	0	0	0	0	0	0	0	0	0	0	FALSE	0	0	0	0	0	0	FALSE	FALSE	0
2017	12	1	23	28	2	58	0	0	1	1	1	1	1	1	1	1	1	14	14	14	0	0	0	0	0	0	0	0	0	0	0	0	0	0	0	0	0	0	0	FALSE	0	0	0	0	0	0	FALSE	FALSE	0
2017	12	1	23	27	1	81	0	0	1	1	1	2	1	2	1	2	1	3	14	14	0	0	1	4	0	0	0	0	0	0	0	0	0	0	0	0	0	0	0	FALSE	0	0	0	0	0	0	FALSE	FALSE	0
2017	12	1	23	26	1	69	0	0	1	1	1	1	1	1	1	1	1	14	14	14	0	0	0	0	0	0	0	0	0	0	0	0	0	0	0	0	0	0	0	FALSE	0	0	0	0	0	0	FALSE	FALSE	0
2017	12	1	23	25	2	84	0	0	1	1	1	3	3	3	3	2	2	3	3	3	0	0	1	7	0	0	0	0	0	0	0	0	0	0	0	0	0	0	0	FALSE	0	0	0	0	0	0	FALSE	FALSE	0
2017	12	1	23	24	1	67	0	0	1	1	1	1	1	1	1	1	1	14	14	14	0	0	0	0	0	0	0	0	0	0	0	0	0	0	0	0	0	0	0	FALSE	0	0	0	0	0	0	FALSE	FALSE	0
2017	12	1	23	23	1	84	0	0	1	1	1	2	6	1	6	4	2	1	3	1	0	0	1	4	80	0	1	0	2	0	1	0	0	0	3	0	0	0	0	FALSE	0	0	0	0	0	0	FALSE	FALSE	0
2017	12	1	23	22	2	53	0	0	1	1	1	2	1	1	1	1	1	1	14	14	0	0	0	0	0	0	0	0	0	0	0	0	0	0	0	0	0	0	0	FALSE	0	0	0	0	0	0	FALSE	FALSE	0
2017	12	1	23	21	2	63	0	0	1	1	1	1	1	1	1	1	1	14	14	14	0	0	0	0	0	0	0	0	0	0	0	0	0	0	0	0	0	0	0	FALSE	0	0	0	0	0	0	FALSE	FALSE	0
2017	12	1	23	20	1	52	0	0	1	1	1	1	1	1	1	1	1	14	14	14	0	0	0	0	0	0	0	0	0	0	0	0	0	0	0	0	0	0	0	FALSE	0	0	0	0	0	0	FALSE	FALSE	0
2017	12	1	23	19	1	76	0	0	1	1	1	3	2	2	2	2	2	3	3	3	0	0	1	5	0	0	0	0	0	0	0	0	0	0	0	0	0	0	0	FALSE	0	0	0	0	0	0	FALSE	FALSE	0
2017	12	1	23	18	2	60	0	0	1	1	1	1	1	1	1	1	1	14	14	14	0	0	0	0	0	0	0	0	0	0	0	0	0	0	0	0	0	0	0	FALSE	0	0	0	0	0	0	FALSE	FALSE	0
2017	12	1	23	17	2	57	0	0	1	1	1	1	1	1	1	1	1	14	14	14	0	0	0	0	0	0	0	0	0	0	0	0	0	0	0	0	0	0	0	FALSE	0	0	0	0	0	0	FALSE	FALSE	0
2017	12	1	23	16	2	52	0	0	1	2	1	1	1	1	1	1	1	14	14	14	0	0	0	0	0	0	0	0	0	0	0	0	0	0	0	0	0	0	0	FALSE	0	0	0	0	0	0	FALSE	FALSE	0
2017	12	1	23	15	2	65	0	0	1	1	1	1	2	1	1	1	1	14	1	14	0	0	0	0	0	0	0	0	0	0	0	0	0	0	0	0	0	0	0	FALSE	0	0	0	0	0	0	FALSE	FALSE	0
2017	12	1	23	14	1	69	0	0	1	1	1	3	3	2	1	2	1	3	1	1	0	0	1	2	0	0	0	0	0	0	0	0	0	0	0	0	0	0	0	FALSE	0	0	0	0	0	0	FALSE	FALSE	0
2017	12	1	23	13	2	62	0	0	1	1	1	2	2	2	1	2	2	3	1	1	0	0	1	2	0	0	0	0	0	0	0	0	0	0	0	0	0	0	0	FALSE	0	0	0	0	0	0	FALSE	FALSE	0
2017	12	1	23	12	1	88	0	0	1	1	1	6	3	6	3	2	2	3	3	3	0	0	1	4	0	0	0	0	0	0	0	0	0	0	0	0	0	0	0	FALSE	0	0	0	0	0	0	FALSE	FALSE	0
2017	12	1	23	11	2	71	0	0	1	1	1	2	3	2	3	2	2	3	3	3	0	0	1	5	0	0	0	0	0	0	0	0	0	0	0	0	0	0	0	FALSE	0	0	0	0	0	0	FALSE	FALSE	0
2017	12	1	23	10	2	50	0	0	1	1	1	1	1	1	1	1	1	14	14	14	0	0	0	0	0	0	0	0	0	0	0	0	0	0	0	0	0	0	0	FALSE	0	0	0	0	0	0	FALSE	FALSE	0
2017	12	1	23	9	2	79	0	0	1	1	1	6	3	6	3	2	2	3	3	3	0	0	1	7	0	0	0	0	0	0	0	0	0	0	0	0	0	0	0	FALSE	0	0	0	0	0	0	FALSE	FALSE	0
2017	12	1	23	8	2	70	0	0	1	1	1	1	2	1	1	1	1	14	1	14	0	0	0	0	0	0	0	0	0	0	0	0	0	0	0	0	0	0	0	FALSE	0	0	0	0	0	0	FALSE	FALSE	0
2017	12	1	23	7	2	69	0	0	1	1	1	1	1	1	1	1	1	14	14	14	0	0	0	0	0	0	0	0	0	0	0	0	0	0	0	0	0	0	0	FALSE	0	0	0	0	0	0	FALSE	FALSE	0
2017	12	1	23	6	2	58	0	0	1	1	1	1	1	1	1	1	1	14	14	14	0	0	0	0	0	0	0	0	0	0	0	0	0	0	0	0	0	0	0	FALSE	0	0	0	0	0	0	FALSE	FALSE	0
2017	12	1	23	5	1	77	0	0	1	1	1	1	1	1	1	4	4	14	14	14	0	0	0	0	73	75	1	4	2	2	1	1	0	0	5	5	0	0	0	FALSE	0	0	0	0	0	0	FALSE	FALSE	0
2017	12	1	23	4	1	76	0	0	1	2	2	2	2	2	2	2	2	3	3	3	0	0	1	4	0	0	0	0	0	0	0	0	0	0	0	0	0	0	0	FALSE	0	0	0	0	0	0	FALSE	FALSE	0
2017	12	1	23	3	1	67	0	0	1	1	1	1	1	1	1	1	1	14	14	14	0	0	0	0	0	0	0	0	0	0	0	0	0	0	0	0	0	0	0	FALSE	0	0	0	0	0	0	FALSE	FALSE	0
2017	12	1	23	2	1	67	0	0	1	1	2	1	1	1	1	1	1	14	14	14	0	0	0	0	0	0	0	0	0	0	0	0	0	0	0	0	0	0	0	FALSE	0	0	0	0	0	0	FALSE	FALSE	0
2017	12	1	23	1	2	67	0	0	1	2	1	2	1	1	1	1	1	1	14	14	0	0	0	0	0	0	0	0	0	0	0	0	0	0	0	0	0	0	0	FALSE	0	0	0	0	0	0	FALSE	FALSE	0
2017	12	1	21	50	2	57	0	0	1	1	1	3	1	3	1	2	1	3	14	14	0	0	1	2	0	0	0	0	0	0	0	0	0	0	0	0	0	0	0	FALSE	0	0	0	0	0	0	FALSE	FALSE	0
2017	12	1	21	49	2	67	0	0	1	1	1	2	2	1	1	1	1	1	1	1	0	0	0	0	0	0	0	0	0	0	0	0	0	0	0	0	0	0	0	FALSE	0	0	0	0	0	0	FALSE	FALSE	0
2017	12	1	21	48	2	55	0	0	1	1	1	1	1	1	1	1	1	14	14	14	0	0	0	0	0	0	0	0	0	0	0	0	0	0	0	0	0	0	0	FALSE	0	0	0	0	0	0	FALSE	FALSE	0
2017	12	1	21	47	1	60	0	0	1	1	1	1	1	1	1	1	1	14	14	14	0	0	0	0	0	0	0	0	0	0	0	0	0	0	0	0	0	0	0	FALSE	0	0	0	0	0	0	FALSE	FALSE	0
2017	12	1	21	46	1	59	0	0	1	1	1	1	1	1	1	1	1	14	14	14	0	0	0	0	0	0	0	0	0	0	0	0	0	0	0	0	0	0	0	FALSE	0	0	0	0	0	0	FALSE	FALSE	0
2017	12	1	21	45	2	66	0	0	1	1	1	1	1	1	1	1	1	14	14	14	0	0	0	0	0	0	0	0	0	0	0	0	0	0	0	0	0	0	0	FALSE	0	0	0	0	0	0	FALSE	FALSE	0
2017	12	1	21	44	2	73	0	0	1	1	1	2	1	1	1	1	1	1	14	14	0	0	0	0	0	0	0	0	0	0	0	0	0	0	0	0	0	0	0	FALSE	0	0	0	0	0	0	FALSE	FALSE	0
2017	12	1	21	43	2	50	0	0	1	1	1	1	1	1	1	1	1	14	14	14	0	0	0	0	0	0	0	0	0	0	0	0	0	0	0	0	0	0	0	FALSE	0	0	0	0	0	0	FALSE	FALSE	0
2017	12	1	21	42	2	75	0	0	1	1	1	3	4	3	4	2	2	3	3	3	0	0	1	7	0	0	0	0	0	0	0	0	0	0	0	0	0	0	0	FALSE	0	0	0	0	0	0	FALSE	FALSE	0
2017	12	1	21	41	2	60	0	0	1	1	1	1	6	1	6	1	2	14	3	14	0	0	1	2	0	0	0	0	0	0	0	0	0	0	0	0	0	0	0	FALSE	0	0	0	0	0	0	FALSE	FALSE	0
2017	12	1	21	40	1	54	0	0	1	1	2	1	1	1	1	1	1	14	14	14	0	0	0	0	0	0	0	0	0	0	0	0	0	0	0	0	0	0	0	FALSE	0	0	0	0	0	0	FALSE	FALSE	0
2017	12	1	21	39	1	60	0	0	1	1	1	1	1	1	1	1	1	14	14	14	0	0	0	0	0	0	0	0	0	0	0	0	0	0	0	0	0	0	0	FALSE	0	0	0	0	0	0	FALSE	FALSE	0
2017	12	1	21	38	2	74	0	0	1	1	1	1	1	1	1	1	1	14	14	14	0	0	0	0	0	0	0	0	0	0	0	0	0	0	0	0	0	0	0	FALSE	0	0	0	0	0	0	FALSE	FALSE	0
2017	12	1	21	37	1	51	0	0	1	1	1	1	1	1	1	1	1	14	14	14	0	0	0	0	0	0	0	0	0	0	0	0	0	0	0	0	0	0	0	FALSE	0	0	0	0	0	0	FALSE	FALSE	0
2017	12	1	21	36	1	71	0	0	1	1	1	1	1	1	1	1	1	14	14	14	0	0	0	0	0	0	0	0	0	0	0	0	0	0	0	0	0	0	0	FALSE	0	0	0	0	0	0	FALSE	FALSE	0
2017	12	1	21	35	1	53	0	0	1	1	1	1	1	1	1	1	1	14	14	14	0	0	0	0	0	0	0	0	0	0	0	0	0	0	0	0	0	0	0	FALSE	0	0	0	0	0	0	FALSE	FALSE	0
2017	12	1	21	34	2	71	0	0	1	1	2	3	2	2	1	2	1	3	1	1	0	0	1	2	0	0	0	0	0	0	0	0	0	0	0	0	0	0	0	FALSE	0	0	0	0	0	0	FALSE	FALSE	0
2017	12	1	21	33	1	66	0	0	1	1	2	1	1	1	1	1	1	14	14	14	0	0	0	0	0	0	0	0	0	0	0	0	0	0	0	0	0	0	0	FALSE	0	0	0	0	0	0	FALSE	FALSE	0
2017	12	1	21	32	1	67	0	0	1	1	1	1	1	1	1	1	1	14	14	14	0	0	0	0	0	0	0	0	0	0	0	0	0	0	0	0	0	0	0	FALSE	0	0	0	0	0	0	FALSE	FALSE	0
2017	12	1	21	31	2	59	0	0	1	1	1	1	1	1	1	1	1	14	14	14	0	0	0	0	0	0	0	0	0	0	0	0	0	0	0	0	0	0	0	FALSE	0	0	0	0	0	0	FALSE	FALSE	0
2017	12	1	21	30	2	51	0	0	1	1	1	1	1	1	1	1	1	14	14	14	0	0	0	0	0	0	0	0	0	0	0	0	0	0	0	0	0	0	0	FALSE	0	0	0	0	0	0	FALSE	FALSE	0
2017	12	1	21	29	1	57	0	0	1	1	1	2	2	1	1	1	1	1	1	1	0	0	0	0	0	0	0	0	0	0	0	0	0	0	0	0	0	0	0	FALSE	0	0	0	0	0	0	FALSE	FALSE	0
2017	12	1	21	28	1	52	0	0	1	1	1	3	1	2	1	2	1	3	14	14	0	0	1	2	0	0	0	0	0	0	0	0	0	0	0	0	0	0	0	FALSE	0	0	0	0	0	0	FALSE	FALSE	0
2017	12	1	21	27	2	80	0	0	1	1	1	7	6	7	6	1	1	9	9	9	0	0	0	0	0	0	0	0	0	0	0	0	0	0	0	0	0	0	0	FALSE	0	0	0	0	0	0	FALSE	FALSE	0
2017	12	1	21	26	1	55	0	0	1	1	1	1	1	1	1	1	1	14	14	14	0	0	0	0	0	0	0	0	0	0	0	0	0	0	0	0	0	0	0	FALSE	0	0	0	0	0	0	FALSE	FALSE	0
2017	12	1	21	25	1	54	0	0	1	1	1	2	2	1	1	1	1	1	1	1	0	0	0	0	0	0	0	0	0	0	0	0	0	0	0	0	0	0	0	FALSE	0	0	0	0	0	0	FALSE	FALSE	0
2017	12	1	21	24	2	73	0	0	1	1	1	6	2	6	2	6	2	6	3	3	0	0	1	2	0	0	0	0	0	0	0	0	0	0	0	0	0	0	0	FALSE	0	0	0	0	0	0	FALSE	FALSE	0
2017	12	1	21	23	1	67	0	0	1	1	1	1	1	1	1	1	1	14	14	14	0	0	0	0	0	0	0	0	0	0	0	0	0	0	0	0	0	0	0	FALSE	0	0	0	0	0	0	FALSE	FALSE	0
2017	12	1	21	22	1	67	0	0	1	1	1	1	1	1	1	1	1	14	14	14	0	0	0	0	0	0	0	0	0	0	0	0	0	0	0	0	0	0	0	FALSE	0	0	0	0	0	0	FALSE	FALSE	0
2017	12	1	21	21	1	60	0	0	1	1	1	2	1	1	1	1	1	1	14	14	0	0	0	0	0	0	0	0	0	0	0	0	0	0	0	0	0	0	0	FALSE	0	0	0	0	0	0	FALSE	FALSE	0
2017	12	1	21	20	1	62	0	0	1	1	1	1	6	1	6	1	2	14	3	14	0	0	1	2	0	0	0	0	0	0	0	0	0	0	0	0	0	0	0	FALSE	0	0	0	0	0	0	FALSE	FALSE	0
2017	12	1	21	19	2	74	0	0	1	2	1	2	1	1	1	1	1	1	14	14	0	0	0	0	0	0	0	0	0	0	0	0	0	0	0	0	0	0	0	FALSE	0	0	0	0	0	0	FALSE	FALSE	0
2017	12	1	21	18	2	75	0	0	1	1	1	3	3	3	2	5	2	4	3	3	0	0	1	2	74	0	3	0	2	0	1	0	0	0	2	0	0	0	0	FALSE	0	0	0	0	0	0	FALSE	FALSE	0
2017	12	1	21	17	2	56	0	0	1	2	1	1	1	1	1	1	1	14	14	14	0	0	0	0	0	0	0	0	0	0	0	0	0	0	0	0	0	0	0	FALSE	0	0	0	0	0	0	FALSE	FALSE	0
2017	12	1	21	16	1	84	0	0	1	1	1	3	6	3	6	2	2	3	3	3	0	0	1	2	0	0	0	0	0	0	0	0	0	0	0	0	0	0	0	FALSE	0	0	0	0	0	0	FALSE	FALSE	0
2017	12	1	21	15	1	54	0	0	1	1	1	1	1	1	1	1	1	14	14	14	0	0	0	0	0	0	0	0	0	0	0	0	0	0	0	0	0	0	0	FALSE	0	0	0	0	0	0	FALSE	FALSE	0
2017	12	1	21	14	2	78	0	0	1	1	1	7	6	7	6	4	4	9	9	9	0	0	0	0	76	75	1	1	2	2	1	1	0	0	1	1	0	0	0	FALSE	0	0	0	0	0	0	FALSE	FALSE	0
2017	12	1	21	13	2	64	0	0	1	1	1	2	2	1	1	1	1	1	1	1	0	0	0	0	0	0	0	0	0	0	0	0	0	0	0	0	0	0	0	FALSE	0	0	0	0	0	0	FALSE	FALSE	0
2017	12	1	21	12	2	63	0	0	1	1	1	2	3	2	3	2	2	3	3	3	0	0	1	2	0	0	0	0	0	0	0	0	0	0	0	0	0	0	0	FALSE	0	0	0	0	0	0	FALSE	FALSE	0
2017	12	1	21	11	2	80	0	0	1	1	1	6	3	6	3	2	2	3	3	3	0	0	1	7	0	0	0	0	0	0	0	0	0	0	0	0	0	0	0	FALSE	0	0	0	0	0	0	FALSE	FALSE	0
2017	12	1	21	10	2	63	0	0	1	1	1	4	1	4	1	3	1	12	14	14	0	0	0	0	43	0	1	0	1	0	1	0	0	0	1	0	0	0	0	FALSE	0	0	0	0	0	0	FALSE	FALSE	0
2017	12	1	21	9	2	77	0	0	1	1	1	1	3	1	2	4	2	14	3	14	0	0	1	2	50	0	1	0	2	0	1	0	0	0	5	0	0	0	0	FALSE	0	0	0	0	0	0	FALSE	FALSE	0
2017	12	1	21	8	1	86	0	0	1	1	1	7	6	7	6	6	5	7	10	10	0	0	0	0	0	83	0	1	0	2	0	1	0	0	0	1	0	0	0	FALSE	0	0	0	0	0	0	FALSE	FALSE	0
2017	12	1	21	7	2	50	0	0	1	1	1	1	1	1	1	1	1	14	14	14	0	0	0	0	0	0	0	0	0	0	0	0	0	0	0	0	0	0	0	FALSE	0	0	0	0	0	0	FALSE	FALSE	0
2017	12	1	21	6	2	77	0	0	1	1	1	3	2	2	2	2	2	3	3	3	0	0	1	2	0	0	0	0	0	0	0	0	0	0	0	0	0	0	0	FALSE	0	0	0	0	0	0	FALSE	FALSE	0
2017	12	1	21	5	2	50	0	0	1	1	1	1	1	1	1	1	4	14	14	14	0	0	0	0	0	49	0	1	0	2	0	1	0	0	0	5	0	0	0	FALSE	0	0	0	0	0	0	FALSE	FALSE	0
2017	12	1	21	4	1	63	0	0	1	1	1	1	1	1	1	1	1	14	14	14	0	0	0	0	0	0	0	0	0	0	0	0	0	0	0	0	0	0	0	FALSE	0	0	0	0	0	0	FALSE	FALSE	0
2017	12	1	21	3	1	84	0	0	1	1	1	1	1	1	1	1	1	14	14	14	0	0	0	0	0	0	0	0	0	0	0	0	0	0	0	0	0	0	0	FALSE	0	0	0	0	0	0	FALSE	FALSE	0
2017	12	1	21	2	2	60	0	0	1	1	1	1	1	1	1	1	1	14	14	14	0	0	0	0	0	0	0	0	0	0	0	0	0	0	0	0	0	0	0	FALSE	0	0	0	0	0	0	FALSE	FALSE	0
2017	12	1	21	1	2	88	0	0	1	1	1	3	5	3	5	2	2	3	3	3	0	0	1	2	0	0	0	0	0	0	0	0	0	0	0	0	0	0	0	FALSE	0	0	0	0	0	0	FALSE	FALSE	0
2018	1	1	14	50	2	50	0	0	1	1	1	1	1	1	1	1	1	14	14	14	0	0	0	0	0	0	0	0	0	0	0	0	0	0	0	0	0	0	0	FALSE	0	0	0	0	0	0	FALSE	FALSE	0
2018	1	1	14	49	1	69	0	0	1	1	1	3	3	3	3	2	2	3	3	3	0	0	1	0	0	0	0	0	0	0	0	0	0	0	0	0	0	0	0	FALSE	0	0	0	0	0	0	FALSE	FALSE	0
2018	1	1	14	48	1	67	0	0	1	1	1	3	2	2	2	2	2	3	3	3	0	0	1	0	0	0	0	0	0	0	0	0	0	0	0	0	0	0	0	FALSE	0	0	0	0	0	0	FALSE	FALSE	0
2018	1	1	14	47	2	62	0	0	1	1	1	1	1	1	1	4	1	14	14	14	0	0	0	0	60	0	1	0	2	0	1	0	0	0	5	0	0	0	0	FALSE	0	0	0	0	0	0	FALSE	FALSE	0
2018	1	1	14	46	1	68	0	0	1	1	1	1	1	1	1	1	1	14	14	14	0	0	0	0	0	0	0	0	0	0	0	0	0	0	0	0	0	0	0	FALSE	0	0	0	0	0	0	FALSE	FALSE	0
2018	1	1	14	45	1	72	0	0	1	1	1	1	1	1	1	1	1	14	14	14	0	0	0	0	0	0	0	0	0	0	0	0	0	0	0	0	0	0	0	FALSE	0	0	0	0	0	0	FALSE	FALSE	0
2018	1	1	14	44	2	73	0	0	1	1	1	4	4	3	3	2	2	3	3	3	0	0	7	0	0	0	0	0	0	0	0	0	0	0	0	0	0	0	0	FALSE	0	0	0	0	0	0	FALSE	FALSE	0
2018	1	1	14	43	2	59	0	0	1	1	1	1	7	1	7	1	6	14	6	14	0	0	0	0	0	0	0	0	0	0	0	0	0	0	0	0	0	0	0	FALSE	0	0	0	0	0	0	FALSE	FALSE	0
2018	1	1	14	42	2	61	0	0	1	1	2	1	1	1	1	4	4	14	14	14	0	0	0	0	60	60	1	1	2	2	1	1	0	0	5	5	0	0	0	FALSE	0	0	0	0	0	0	FALSE	FALSE	0
2018	1	1	14	41	2	68	0	0	4	0	0	0	0	0	0	0	0	0	0	0	1	1	0	0	0	0	0	0	0	0	0	0	0	0	0	0	0	0	0	FALSE	0	0	0	0	0	0	FALSE	FALSE	0
2018	1	1	14	40	2	65	0	0	1	1	1	2	2	1	1	1	1	1	1	1	0	0	0	0	0	0	0	0	0	0	0	0	0	0	0	0	0	0	0	FALSE	0	0	0	0	0	0	FALSE	FALSE	0
2018	1	1	14	39	1	75	0	0	1	1	1	1	1	1	1	1	1	14	14	14	0	0	0	0	0	0	0	0	0	0	0	0	0	0	0	0	0	0	0	FALSE	0	0	0	0	0	0	FALSE	FALSE	0
2018	1	1	14	38	1	72	0	0	1	1	1	1	1	1	1	1	1	14	14	14	0	0	0	0	0	0	0	0	0	0	0	0	0	0	0	0	0	0	0	FALSE	0	0	0	0	0	0	FALSE	FALSE	0
2018	1	1	14	37	1	52	0	0	1	1	1	1	1	1	1	1	1	14	14	14	0	0	0	0	0	0	0	0	0	0	0	0	0	0	0	0	0	0	0	FALSE	0	0	0	0	0	0	FALSE	FALSE	0
2018	1	1	14	36	1	58	0	0	1	1	1	1	1	1	1	1	1	14	14	14	0	0	0	0	0	0	0	0	0	0	0	0	0	0	0	0	0	0	0	FALSE	0	0	0	0	0	0	FALSE	FALSE	0
2018	1	1	14	35	1	50	0	0	1	1	1	1	1	1	1	1	1	14	14	14	0	0	0	0	0	0	0	0	0	0	0	0	0	0	0	0	0	0	0	FALSE	0	0	0	0	0	0	FALSE	FALSE	0
2018	1	1	14	34	2	84	0	0	1	1	1	2	2	2	2	2	2	3	3	3	0	0	1	0	0	0	0	0	0	0	0	0	0	0	0	0	0	0	0	FALSE	0	0	0	0	0	0	FALSE	FALSE	0
2018	1	1	14	33	1	61	0	0	1	1	1	1	1	1	1	1	1	14	14	14	0	0	0	0	0	0	0	0	0	0	0	0	0	0	0	0	0	0	0	FALSE	0	0	0	0	0	0	FALSE	FALSE	0
2018	1	1	14	32	1	81	0	0	1	1	1	1	1	1	1	1	1	14	14	14	0	0	0	0	0	0	0	0	0	0	0	0	0	0	0	0	0	0	0	FALSE	0	0	0	0	0	0	FALSE	FALSE	0
2018	1	1	14	31	2	65	0	0	1	1	1	1	1	1	1	1	1	14	14	14	0	0	0	0	0	0	0	0	0	0	0	0	0	0	0	0	0	0	0	FALSE	0	0	0	0	0	0	FALSE	FALSE	0
2018	1	1	14	30	1	52	0	0	1	1	1	1	1	1	1	1	1	14	14	14	0	0	0	0	0	0	0	0	0	0	0	0	0	0	0	0	0	0	0	FALSE	0	0	0	0	0	0	FALSE	FALSE	0
2018	1	1	14	29	1	59	0	0	1	1	1	1	1	1	1	1	1	14	14	14	0	0	0	0	0	0	0	0	0	0	0	0	0	0	0	0	0	0	0	FALSE	0	0	0	0	0	0	FALSE	FALSE	0
2018	1	1	14	28	1	65	0	0	1	1	1	1	1	1	1	1	1	14	14	14	0	0	0	0	0	0	0	0	0	0	0	0	0	0	0	0	0	0	0	FALSE	0	0	0	0	0	0	FALSE	FALSE	0
2018	1	1	14	27	1	57	0	0	1	1	1	1	1	1	1	1	1	14	14	14	0	0	0	0	0	0	0	0	0	0	0	0	0	0	0	0	0	0	0	FALSE	0	0	0	0	0	0	FALSE	FALSE	0
2018	1	1	14	26	2	50	0	0	1	2	1	1	1	1	1	1	1	14	14	14	0	0	0	0	0	0	0	0	0	0	0	0	0	0	0	0	0	0	0	FALSE	0	0	0	0	0	0	FALSE	FALSE	0
2018	1	1	14	25	2	59	0	0	1	1	1	1	1	1	1	1	1	14	14	14	0	0	0	0	0	0	0	0	0	0	0	0	0	0	0	0	0	0	0	FALSE	0	0	0	0	0	0	FALSE	FALSE	0
2018	1	1	14	24	1	87	0	0	1	1	1	3	2	3	2	5	2	12	3	3	0	0	1	0	85	0	1	0	2	0	1	0	0	0	1	0	0	0	0	FALSE	0	0	0	0	0	0	FALSE	FALSE	0
2018	1	1	14	23	1	67	0	0	1	1	1	3	3	2	3	5	2	11	3	3	0	0	1	0	64	0	1	0	2	0	1	0	0	0	1	0	0	0	0	FALSE	0	0	0	0	0	0	FALSE	FALSE	0
2018	1	1	14	22	1	66	0	0	1	1	1	1	1	1	1	1	1	14	14	14	0	0	0	0	0	0	0	0	0	0	0	0	0	0	0	0	0	0	0	FALSE	0	0	0	0	0	0	FALSE	FALSE	0
2018	1	1	14	21	1	50	0	0	1	1	1	1	1	1	1	1	1	14	14	14	0	0	0	0	0	0	0	0	0	0	0	0	0	0	0	0	0	0	0	FALSE	0	0	0	0	0	0	FALSE	FALSE	0
2018	1	1	14	20	2	60	0	0	1	1	1	2	2	1	1	1	1	1	1	1	0	0	0	0	0	0	0	0	0	0	0	0	0	0	0	0	0	0	0	FALSE	0	0	0	0	0	0	FALSE	FALSE	0
2018	1	1	14	19	1	59	0	0	1	1	1	1	1	1	1	1	1	14	14	14	0	0	0	0	0	0	0	0	0	0	0	0	0	0	0	0	0	0	0	FALSE	0	0	0	0	0	0	FALSE	FALSE	0
2018	1	1	14	18	2	64	0	0	1	1	1	1	1	1	1	1	1	14	14	14	0	0	0	0	0	0	0	0	0	0	0	0	0	0	0	0	0	0	0	FALSE	0	0	0	0	0	0	FALSE	FALSE	0
2018	1	1	14	17	2	60	0	0	1	1	1	1	1	1	1	1	1	14	14	14	0	0	0	0	0	0	0	0	0	0	0	0	0	0	0	0	0	0	0	FALSE	0	0	0	0	0	0	FALSE	FALSE	0
2018	1	1	14	16	2	72	0	0	1	1	1	3	3	3	3	2	2	3	3	3	0	0	1	7	0	0	0	0	0	0	0	0	0	0	0	0	0	0	0	FALSE	0	0	0	0	0	0	FALSE	FALSE	0
2018	1	1	14	15	1	58	0	0	1	1	1	2	1	2	1	2	1	3	14	14	0	0	1	0	0	0	0	0	0	0	0	0	0	0	0	0	0	0	0	FALSE	0	0	0	0	0	0	FALSE	FALSE	0
2018	1	1	14	14	2	60	0	0	1	1	1	1	1	1	1	4	1	14	14	14	0	0	0	0	57	0	1	0	2	0	1	0	0	0	5	0	0	0	0	FALSE	0	0	0	0	0	0	FALSE	FALSE	0
2018	1	1	14	13	2	65	0	0	1	1	1	1	1	1	1	4	1	14	14	14	0	0	0	0	62	0	1	0	2	0	1	0	0	0	5	0	0	0	0	FALSE	0	0	0	0	0	0	FALSE	FALSE	0
2018	1	1	14	12	1	77	0	0	1	1	1	1	1	1	1	1	1	14	14	14	0	0	0	0	0	0	0	0	0	0	0	0	0	0	0	0	0	0	0	FALSE	0	0	0	0	0	0	FALSE	FALSE	0
2018	1	1	14	11	1	71	0	0	1	1	1	1	1	1	1	1	1	14	14	14	0	0	0	0	0	0	0	0	0	0	0	0	0	0	0	0	0	0	0	FALSE	0	0	0	0	0	0	FALSE	FALSE	0
2018	1	1	14	10	1	60	0	0	1	1	1	1	1	1	1	1	1	14	14	14	0	0	0	0	0	0	0	0	0	0	0	0	0	0	0	0	0	0	0	FALSE	0	0	0	0	0	0	FALSE	FALSE	0
2018	1	1	14	9	1	62	0	0	1	1	1	1	1	1	1	1	1	14	14	14	0	0	0	0	0	0	0	0	0	0	0	0	0	0	0	0	0	0	0	FALSE	0	0	0	0	0	0	FALSE	FALSE	0
2018	1	1	14	8	1	64	0	0	1	1	1	3	1	3	1	1	1	11	14	14	0	0	0	0	0	0	0	0	0	0	0	0	0	0	0	0	0	0	0	FALSE	0	0	0	0	0	0	FALSE	FALSE	0
2018	1	1	14	7	1	69	0	0	1	1	1	3	3	3	3	2	2	3	3	3	0	0	1	2	0	0	0	0	0	0	0	0	0	0	0	0	0	0	0	FALSE	0	0	0	0	0	0	FALSE	FALSE	0
2018	1	1	14	6	1	58	0	0	1	1	1	3	1	3	1	1	1	12	14	14	0	0	0	0	0	0	0	0	0	0	0	0	0	0	0	0	0	0	0	FALSE	0	0	0	0	0	0	FALSE	FALSE	0
2018	1	1	14	5	2	65	0	0	1	1	1	1	1	1	1	1	1	14	14	14	0	0	0	0	0	0	0	0	0	0	0	0	0	0	0	0	0	0	0	FALSE	0	0	0	0	0	0	FALSE	FALSE	0
2018	1	1	14	4	2	72	0	0	1	1	1	5	3	5	3	2	5	9	12	9	0	0	1	0	0	71	0	1	0	2	0	1	0	0	0	1	0	0	0	FALSE	0	0	0	0	0	0	FALSE	FALSE	0
2018	1	1	14	3	2	80	0	0	1	1	1	4	1	3	1	2	1	3	14	14	0	0	1	0	0	0	0	0	0	0	0	0	0	0	0	0	0	0	0	FALSE	0	0	0	0	0	0	FALSE	FALSE	0
2018	1	1	14	2	2	59	0	0	1	1	2	1	1	1	1	1	1	14	14	14	0	0	0	0	0	0	0	0	0	0	0	0	0	0	0	0	0	0	0	FALSE	0	0	0	0	0	0	FALSE	FALSE	0
2018	1	1	14	1	2	77	0	0	1	1	1	3	3	3	3	2	2	3	3	3	0	0	1	4	0	0	0	0	0	0	0	0	0	0	0	0	0	0	0	FALSE	0	0	0	0	0	0	FALSE	FALSE	0
2018	1	1	82	50	1	65	0	0	1	1	1	2	1	2	1	2	1	3	14	14	0	0	1	4	0	0	0	0	0	0	0	0	0	0	0	0	0	0	0	FALSE	0	0	0	0	0	0	FALSE	FALSE	0
2018	1	1	82	49	2	55	0	0	1	2	1	3	6	3	6	1	6	6	6	6	0	0	0	0	0	0	0	0	0	0	0	0	0	0	0	0	0	0	0	FALSE	0	0	0	0	0	0	FALSE	FALSE	0
2018	1	1	82	48	1	58	0	0	1	1	1	1	1	1	1	1	1	14	14	14	0	0	0	0	0	0	0	0	0	0	0	0	0	0	0	0	0	0	0	FALSE	0	0	0	0	0	0	FALSE	FALSE	0
2018	1	1	82	47	1	65	0	0	1	1	2	1	1	1	1	1	1	14	14	14	0	0	0	0	0	0	0	0	0	0	0	0	0	0	0	0	0	0	0	FALSE	0	0	0	0	0	0	FALSE	FALSE	0
2018	1	1	82	46	2	65	0	0	1	1	1	1	1	1	1	1	1	14	14	14	0	0	0	0	0	0	0	0	0	0	0	0	0	0	0	0	0	0	0	FALSE	0	0	0	0	0	0	FALSE	FALSE	0
2018	1	1	82	45	2	64	0	0	1	1	1	1	2	1	1	1	1	14	1	14	0	0	0	0	0	0	0	0	0	0	0	0	0	0	0	0	0	0	0	FALSE	0	0	0	0	0	0	FALSE	FALSE	0
2018	1	1	82	44	1	63	0	0	1	1	1	3	2	2	1	2	1	3	1	1	0	0	1	2	0	0	0	0	0	0	0	0	0	0	0	0	0	0	0	FALSE	0	0	0	0	0	0	FALSE	FALSE	0
2018	1	1	82	43	2	70	0	0	1	1	1	1	2	1	2	1	2	14	3	14	0	0	1	4	0	0	0	0	0	0	0	0	0	0	0	0	0	0	0	FALSE	0	0	0	0	0	0	FALSE	FALSE	0
2018	1	1	82	42	1	50	0	0	1	1	1	1	1	1	1	1	1	14	14	14	0	0	0	0	0	0	0	0	0	0	0	0	0	0	0	0	0	0	0	FALSE	0	0	0	0	0	0	FALSE	FALSE	0
2018	1	1	82	41	1	75	0	0	1	1	1	3	3	3	3	2	2	3	3	3	0	0	1	2	0	0	0	0	0	0	0	0	0	0	0	0	0	0	0	FALSE	0	0	0	0	0	0	FALSE	FALSE	0
2018	1	1	82	40	1	52	0	0	1	1	1	1	1	1	1	1	1	14	14	14	0	0	0	0	0	0	0	0	0	0	0	0	0	0	0	0	0	0	0	FALSE	0	0	0	0	0	0	FALSE	FALSE	0
2018	1	1	82	39	2	66	0	0	1	1	1	1	1	1	1	1	1	14	14	14	0	0	0	0	0	0	0	0	0	0	0	0	0	0	0	0	0	0	0	FALSE	0	0	0	0	0	0	FALSE	FALSE	0
2018	1	1	82	38	2	57	0	0	1	1	1	1	1	1	1	1	1	14	14	14	0	0	0	0	0	0	0	0	0	0	0	0	0	0	0	0	0	0	0	FALSE	0	0	0	0	0	0	FALSE	FALSE	0
2018	1	1	82	37	2	56	0	0	1	1	1	4	1	2	1	5	1	4	14	14	0	0	0	0	55	0	4	0	2	0	1	0	0	0	2	0	0	0	0	FALSE	0	0	0	0	0	0	FALSE	FALSE	0
2018	1	1	82	36	2	62	0	0	1	1	1	1	1	1	1	1	1	14	14	14	0	0	0	0	0	0	0	0	0	0	0	0	0	0	0	0	0	0	0	FALSE	0	0	0	0	0	0	FALSE	FALSE	0
2018	1	1	82	35	1	54	0	0	1	1	1	1	1	1	1	1	1	14	14	14	0	0	0	0	0	0	0	0	0	0	0	0	0	0	0	0	0	0	0	FALSE	0	0	0	0	0	0	FALSE	FALSE	0
2018	1	1	82	34	1	68	0	0	1	1	1	1	1	1	1	4	4	14	14	14	0	0	0	0	66	67	4	3	2	2	1	1	0	0	5	5	0	0	0	FALSE	0	0	0	0	0	0	FALSE	FALSE	0
2018	1	1	82	33	2	50	0	0	1	1	1	1	1	1	1	1	1	14	14	14	0	0	0	0	0	0	0	0	0	0	0	0	0	0	0	0	0	0	0	FALSE	0	0	0	0	0	0	FALSE	FALSE	0
2018	1	1	82	32	2	50	0	0	1	1	1	1	1	1	1	1	1	14	14	14	0	0	0	0	0	0	0	0	0	0	0	0	0	0	0	0	0	0	0	FALSE	0	0	0	0	0	0	FALSE	FALSE	0
2018	1	1	82	31	2	75	0	0	1	1	1	3	3	2	3	2	2	3	3	3	0	0	1	2	0	0	0	0	0	0	0	0	0	0	0	0	0	0	0	FALSE	0	0	0	0	0	0	FALSE	FALSE	0
2018	1	1	82	30	1	52	0	0	1	1	1	1	5	1	3	1	1	14	12	14	0	0	0	0	0	0	0	0	0	0	0	0	0	0	0	0	0	0	0	FALSE	0	0	0	0	0	0	FALSE	FALSE	0
2018	1	1	82	29	1	55	0	0	1	1	1	1	1	1	1	1	1	14	14	14	0	0	0	0	0	0	0	0	0	0	0	0	0	0	0	0	0	0	0	FALSE	0	0	0	0	0	0	FALSE	FALSE	0
2018	1	1	82	28	2	78	0	0	1	1	1	1	1	1	1	1	1	14	14	14	0	0	0	0	0	0	0	0	0	0	0	0	0	0	0	0	0	0	0	FALSE	0	0	0	0	0	0	FALSE	FALSE	0
2018	1	1	82	27	1	52	0	0	1	1	1	1	1	1	1	1	1	14	14	14	0	0	0	0	0	0	0	0	0	0	0	0	0	0	0	0	0	0	0	FALSE	0	0	0	0	0	0	FALSE	FALSE	0
2018	1	1	82	26	2	72	0	0	1	1	1	1	1	1	1	1	1	14	14	14	0	0	0	0	0	0	0	0	0	0	0	0	0	0	0	0	0	0	0	FALSE	0	0	0	0	0	0	FALSE	FALSE	0
2018	1	1	82	25	2	52	0	0	1	1	1	1	1	1	1	1	1	14	14	14	0	0	0	0	0	0	0	0	0	0	0	0	0	0	0	0	0	0	0	FALSE	0	0	0	0	0	0	FALSE	FALSE	0
2018	1	1	82	24	2	50	0	0	1	1	1	1	1	1	1	1	1	14	14	14	0	0	0	0	0	0	0	0	0	0	0	0	0	0	0	0	0	0	0	FALSE	0	0	0	0	0	0	FALSE	FALSE	0
2018	1	1	82	23	2	50	0	0	1	1	1	1	1	1	1	1	1	14	14	14	0	0	0	0	0	0	0	0	0	0	0	0	0	0	0	0	0	0	0	FALSE	0	0	0	0	0	0	FALSE	FALSE	0
2018	1	1	82	22	1	50	0	0	1	1	1	1	1	1	1	1	1	14	14	14	0	0	0	0	0	0	0	0	0	0	0	0	0	0	0	0	0	0	0	FALSE	0	0	0	0	0	0	FALSE	FALSE	0
2018	1	1	82	21	2	50	0	0	1	1	1	1	1	1	1	1	1	14	14	14	0	0	0	0	0	0	0	0	0	0	0	0	0	0	0	0	0	0	0	FALSE	0	0	0	0	0	0	FALSE	FALSE	0
2018	1	1	82	20	1	59	0	0	1	1	1	1	1	1	1	1	1	14	14	14	0	0	0	0	0	0	0	0	0	0	0	0	0	0	0	0	0	0	0	FALSE	0	0	0	0	0	0	FALSE	FALSE	0
2018	1	1	82	19	1	57	0	0	1	1	1	1	1	1	1	1	1	14	14	14	0	0	0	0	0	0	0	0	0	0	0	0	0	0	0	0	0	0	0	FALSE	0	0	0	0	0	0	FALSE	FALSE	0
2018	1	1	82	18	1	50	0	0	1	1	1	1	4	1	3	1	1	14	12	14	0	0	0	0	0	0	0	0	0	0	0	0	0	0	0	0	0	0	0	FALSE	0	0	0	0	0	0	FALSE	FALSE	0
2018	1	1	82	17	2	50	0	0	1	1	1	1	1	1	1	1	1	14	14	14	0	0	0	0	0	0	0	0	0	0	0	0	0	0	0	0	0	0	0	FALSE	0	0	0	0	0	0	FALSE	FALSE	0
2018	1	1	82	16	2	50	0	0	1	1	1	1	1	1	1	1	1	14	14	14	0	0	0	0	0	0	0	0	0	0	0	0	0	0	0	0	0	0	0	FALSE	0	0	0	0	0	0	FALSE	FALSE	0
2018	1	1	82	15	2	50	0	0	1	1	1	1	1	1	1	1	1	14	14	14	0	0	0	0	0	0	0	0	0	0	0	0	0	0	0	0	0	0	0	FALSE	0	0	0	0	0	0	FALSE	FALSE	0
2018	1	1	82	14	1	64	0	0	1	1	1	1	1	1	1	1	1	14	14	14	0	0	0	0	0	0	0	0	0	0	0	0	0	0	0	0	0	0	0	FALSE	0	0	0	0	0	0	FALSE	FALSE	0
2018	1	1	82	13	1	55	0	0	1	1	1	1	1	1	1	1	1	14	14	14	0	0	0	0	0	0	0	0	0	0	0	0	0	0	0	0	0	0	0	FALSE	0	0	0	0	0	0	FALSE	FALSE	0
2018	1	1	82	12	2	56	0	0	1	1	1	1	1	1	1	1	1	14	14	14	0	0	0	0	0	0	0	0	0	0	0	0	0	0	0	0	0	0	0	FALSE	0	0	0	0	0	0	FALSE	FALSE	0
2018	1	1	82	11	2	50	0	0	1	2	1	1	1	1	1	1	1	14	14	14	0	0	0	0	0	0	0	0	0	0	0	0	0	0	0	0	0	0	0	FALSE	0	0	0	0	0	0	FALSE	FALSE	0
2018	1	1	82	10	1	72	0	0	1	2	2	1	1	1	1	1	1	14	14	14	0	0	0	0	0	0	0	0	0	0	0	0	0	0	0	0	0	0	0	FALSE	0	0	0	0	0	0	FALSE	FALSE	0
2018	1	1	82	9	1	55	0	0	1	1	1	1	1	1	1	1	1	14	14	14	0	0	0	0	0	0	0	0	0	0	0	0	0	0	0	0	0	0	0	FALSE	0	0	0	0	0	0	FALSE	FALSE	0
2018	1	1	82	8	2	59	0	0	1	1	1	1	1	1	1	1	1	14	14	14	0	0	0	0	0	0	0	0	0	0	0	0	0	0	0	0	0	0	0	FALSE	0	0	0	0	0	0	FALSE	FALSE	0
2018	1	1	82	7	2	65	0	0	1	1	1	1	1	1	1	1	1	14	14	14	0	0	0	0	0	0	0	0	0	0	0	0	0	0	0	0	0	0	0	FALSE	0	0	0	0	0	0	FALSE	FALSE	0
2018	1	1	82	6	2	66	0	0	1	1	1	1	1	1	1	1	1	14	14	14	0	0	0	0	0	0	0	0	0	0	0	0	0	0	0	0	0	0	0	FALSE	0	0	0	0	0	0	FALSE	FALSE	0
2018	1	1	82	5	1	67	0	0	1	1	1	2	3	1	2	4	4	1	4	1	0	0	0	0	62	65	1	4	2	2	1	1	0	0	3	2	0	0	0	FALSE	0	0	0	0	0	0	FALSE	FALSE	0
2018	1	1	82	4	1	81	0	0	1	1	1	2	3	1	2	1	2	1	3	1	0	0	1	2	0	0	0	0	0	0	0	0	0	0	0	0	0	0	0	FALSE	0	0	0	0	0	0	FALSE	FALSE	0
2018	1	1	82	3	1	78	0	0	1	2	1	6	6	6	6	2	2	3	3	3	0	0	1	2	0	0	0	0	0	0	0	0	0	0	0	0	0	0	0	FALSE	0	0	0	0	0	0	FALSE	FALSE	0
2018	1	1	82	2	2	55	0	0	1	1	1	1	1	1	1	1	1	14	14	14	0	0	0	0	0	0	0	0	0	0	0	0	0	0	0	0	0	0	0	FALSE	0	0	0	0	0	0	FALSE	FALSE	0
2018	1	1	82	1	1	76	0	0	1	1	1	1	1	1	1	1	1	14	14	14	0	0	0	0	0	0	0	0	0	0	0	0	0	0	0	0	0	0	0	FALSE	0	0	0	0	0	0	FALSE	FALSE	0
2018	1	1	81	50	1	65	0	0	1	1	1	6	1	6	1	2	1	3	14	14	0	0	1	2	0	0	0	0	0	0	0	0	0	0	0	0	0	0	0	FALSE	0	0	0	0	0	0	FALSE	FALSE	0
2018	1	1	81	49	2	63	0	0	1	1	1	1	1	1	1	1	1	14	14	14	0	0	0	0	0	0	0	0	0	0	0	0	0	0	0	0	0	0	0	FALSE	0	0	0	0	0	0	FALSE	FALSE	0
2018	1	1	81	48	2	70	0	0	1	1	1	1	1	1	1	1	1	14	14	14	0	0	0	0	0	0	0	0	0	0	0	0	0	0	0	0	0	0	0	FALSE	0	0	0	0	0	0	FALSE	FALSE	0
2018	1	1	81	47	1	68	0	0	1	1	1	2	1	1	1	1	1	1	14	14	0	0	0	0	0	0	0	0	0	0	0	0	0	0	0	0	0	0	0	FALSE	0	0	0	0	0	0	FALSE	FALSE	0
2018	1	1	81	46	1	66	0	0	1	1	1	1	1	1	1	1	1	14	14	14	0	0	0	0	0	0	0	0	0	0	0	0	0	0	0	0	0	0	0	FALSE	0	0	0	0	0	0	FALSE	FALSE	0
2018	1	1	81	45	2	68	0	0	1	1	1	2	2	1	1	1	1	1	1	1	0	0	0	0	0	0	0	0	0	0	0	0	0	0	0	0	0	0	0	FALSE	0	0	0	0	0	0	FALSE	FALSE	0
2018	1	1	81	44	2	50	0	0	1	1	1	1	1	1	1	1	1	14	14	14	0	0	0	0	0	0	0	0	0	0	0	0	0	0	0	0	0	0	0	FALSE	0	0	0	0	0	0	FALSE	FALSE	0
2018	1	1	81	43	2	55	0	0	1	1	1	1	1	1	1	1	1	14	14	14	0	0	0	0	0	0	0	0	0	0	0	0	0	0	0	0	0	0	0	FALSE	0	0	0	0	0	0	FALSE	FALSE	0
2018	1	1	81	42	1	67	0	0	1	1	1	1	1	1	1	1	1	14	14	14	0	0	0	0	0	0	0	0	0	0	0	0	0	0	0	0	0	0	0	FALSE	0	0	0	0	0	0	FALSE	FALSE	0
2018	1	1	81	41	1	56	0	0	1	1	1	1	1	1	1	1	1	14	14	14	0	0	0	0	0	0	0	0	0	0	0	0	0	0	0	0	0	0	0	FALSE	0	0	0	0	0	0	FALSE	FALSE	0
2018	1	1	81	40	2	76	0	0	1	1	1	1	1	1	1	1	1	14	14	14	0	0	0	0	0	0	0	0	0	0	0	0	0	0	0	0	0	0	0	FALSE	0	0	0	0	0	0	FALSE	FALSE	0
2018	1	1	81	39	2	51	0	0	1	1	1	3	4	3	3	2	2	3	3	3	0	0	1	2	0	0	0	0	0	0	0	0	0	0	0	0	0	0	0	FALSE	0	0	0	0	0	0	FALSE	FALSE	0
2018	1	1	81	38	2	68	0	0	1	2	2	3	3	3	3	2	2	3	3	3	0	0	1	2	0	0	0	0	0	0	0	0	0	0	0	0	0	0	0	FALSE	0	0	0	0	0	0	FALSE	FALSE	0
2018	1	1	81	37	1	65	0	0	1	1	1	1	1	1	1	1	1	14	14	14	0	0	0	0	0	0	0	0	0	0	0	0	0	0	0	0	0	0	0	FALSE	0	0	0	0	0	0	FALSE	FALSE	0
2018	1	1	81	36	1	52	0	0	1	1	1	1	1	1	1	1	1	14	14	14	0	0	0	0	0	0	0	0	0	0	0	0	0	0	0	0	0	0	0	FALSE	0	0	0	0	0	0	FALSE	FALSE	0
2018	1	1	81	35	2	50	0	0	1	1	1	1	1	1	1	1	1	14	14	14	0	0	0	0	0	0	0	0	0	0	0	0	0	0	0	0	0	0	0	FALSE	0	0	0	0	0	0	FALSE	FALSE	0
2018	1	1	81	34	2	68	0	0	1	1	1	1	1	1	1	1	1	14	14	14	0	0	0	0	0	0	0	0	0	0	0	0	0	0	0	0	0	0	0	FALSE	0	0	0	0	0	0	FALSE	FALSE	0
2018	1	1	81	33	2	67	0	0	1	1	1	1	1	1	1	1	1	14	14	14	0	0	0	0	0	0	0	0	0	0	0	0	0	0	0	0	0	0	0	FALSE	0	0	0	0	0	0	FALSE	FALSE	0
2018	1	1	81	32	1	53	0	0	1	1	1	1	1	1	1	1	1	14	14	14	0	0	0	0	0	0	0	0	0	0	0	0	0	0	0	0	0	0	0	FALSE	0	0	0	0	0	0	FALSE	FALSE	0
2018	1	1	81	31	1	52	0	0	1	1	1	1	1	1	1	1	1	14	14	14	0	0	0	0	0	0	0	0	0	0	0	0	0	0	0	0	0	0	0	FALSE	0	0	0	0	0	0	FALSE	FALSE	0
2018	1	1	81	30	2	64	0	0	1	1	1	3	2	2	1	2	4	3	1	1	0	0	1	2	0	63	0	1	0	2	0	1	0	0	0	3	0	0	0	FALSE	0	0	0	0	0	0	FALSE	FALSE	0
2018	1	1	81	29	1	67	0	0	1	1	1	1	1	1	1	1	1	14	14	14	0	0	0	0	0	0	0	0	0	0	0	0	0	0	0	0	0	0	0	FALSE	0	0	0	0	0	0	FALSE	FALSE	0
2018	1	1	81	28	1	52	0	0	1	1	1	1	1	1	1	1	1	14	14	14	0	0	0	0	0	0	0	0	0	0	0	0	0	0	0	0	0	0	0	FALSE	0	0	0	0	0	0	FALSE	FALSE	0
2018	1	1	81	27	1	56	0	0	1	1	1	1	1	1	1	1	1	14	14	14	0	0	0	0	0	0	0	0	0	0	0	0	0	0	0	0	0	0	0	FALSE	0	0	0	0	0	0	FALSE	FALSE	0
2018	1	1	81	26	1	63	0	0	1	1	1	1	1	1	1	1	1	14	14	14	0	0	0	0	0	0	0	0	0	0	0	0	0	0	0	0	0	0	0	FALSE	0	0	0	0	0	0	FALSE	FALSE	0
2018	1	1	81	25	1	58	0	0	1	1	1	1	3	1	3	1	1	14	6	14	0	0	0	0	0	0	0	0	0	0	0	0	0	0	0	0	0	0	0	FALSE	0	0	0	0	0	0	FALSE	FALSE	0
2018	1	1	81	24	1	63	0	0	1	1	1	1	1	1	1	1	1	14	14	14	0	0	0	0	0	0	0	0	0	0	0	0	0	0	0	0	0	0	0	FALSE	0	0	0	0	0	0	FALSE	FALSE	0
2018	1	1	81	23	1	61	0	0	1	1	1	1	1	1	1	1	1	14	14	14	0	0	0	0	0	0	0	0	0	0	0	0	0	0	0	0	0	0	0	FALSE	0	0	0	0	0	0	FALSE	FALSE	0
2018	1	1	81	22	1	58	0	0	1	1	1	1	1	1	1	1	1	14	14	14	0	0	0	0	0	0	0	0	0	0	0	0	0	0	0	0	0	0	0	FALSE	0	0	0	0	0	0	FALSE	FALSE	0
2018	1	1	81	21	1	56	0	0	1	1	1	1	1	1	1	1	1	14	14	14	0	0	0	0	0	0	0	0	0	0	0	0	0	0	0	0	0	0	0	FALSE	0	0	0	0	0	0	FALSE	FALSE	0
2018	1	1	81	20	2	57	0	0	1	1	1	1	1	1	1	1	1	14	14	14	0	0	0	0	0	0	0	0	0	0	0	0	0	0	0	0	0	0	0	FALSE	0	0	0	0	0	0	FALSE	FALSE	0
2018	1	1	81	19	2	57	0	0	1	1	1	2	2	1	1	1	1	1	1	1	0	0	0	0	0	0	0	0	0	0	0	0	0	0	0	0	0	0	0	FALSE	0	0	0	0	0	0	FALSE	FALSE	0
2018	1	1	81	18	2	55	0	0	1	1	1	2	1	1	1	1	1	1	14	14	0	0	0	0	0	0	0	0	0	0	0	0	0	0	0	0	0	0	0	FALSE	0	0	0	0	0	0	FALSE	FALSE	0
2018	1	1	81	17	1	59	0	0	1	1	1	1	1	1	1	1	1	14	14	14	0	0	0	0	0	0	0	0	0	0	0	0	0	0	0	0	0	0	0	FALSE	0	0	0	0	0	0	FALSE	FALSE	0
2018	1	1	81	16	1	68	0	0	1	2	1	1	1	1	1	1	1	14	14	14	0	0	0	0	0	0	0	0	0	0	0	0	0	0	0	0	0	0	0	FALSE	0	0	0	0	0	0	FALSE	FALSE	0
2018	1	1	81	15	2	50	0	0	1	1	1	1	1	1	1	1	1	14	14	14	0	0	0	0	0	0	0	0	0	0	0	0	0	0	0	0	0	0	0	FALSE	0	0	0	0	0	0	FALSE	FALSE	0
2018	1	1	81	14	2	62	0	0	1	1	1	1	1	1	1	1	1	14	14	14	0	0	0	0	0	0	0	0	0	0	0	0	0	0	0	0	0	0	0	FALSE	0	0	0	0	0	0	FALSE	FALSE	0
2018	1	1	81	13	1	71	0	0	1	2	2	1	1	1	1	1	1	14	14	14	0	0	0	0	0	0	0	0	0	0	0	0	0	0	0	0	0	0	0	FALSE	0	0	0	0	0	0	FALSE	FALSE	0
2018	1	1	81	12	1	53	0	0	1	1	1	1	1	1	1	1	1	14	14	14	0	0	0	0	0	0	0	0	0	0	0	0	0	0	0	0	0	0	0	FALSE	0	0	0	0	0	0	FALSE	FALSE	0
2018	1	1	81	11	1	63	0	0	1	1	1	1	1	1	1	1	1	14	14	14	0	0	0	0	0	0	0	0	0	0	0	0	0	0	0	0	0	0	0	FALSE	0	0	0	0	0	0	FALSE	FALSE	0
2018	1	1	81	10	1	55	0	0	1	1	1	1	1	1	1	1	1	14	14	14	0	0	0	0	0	0	0	0	0	0	0	0	0	0	0	0	0	0	0	FALSE	0	0	0	0	0	0	FALSE	FALSE	0
2018	1	1	81	9	1	53	0	0	1	1	1	1	1	1	1	1	1	14	14	14	0	0	0	0	0	0	0	0	0	0	0	0	0	0	0	0	0	0	0	FALSE	0	0	0	0	0	0	FALSE	FALSE	0
2018	1	1	81	8	1	76	0	0	1	1	1	2	1	1	1	4	1	1	14	14	0	0	0	0	75	0	1	0	2	0	1	0	0	0	3	0	0	0	0	FALSE	0	0	0	0	0	0	FALSE	FALSE	0
2018	1	1	81	7	1	63	0	0	1	1	1	1	1	1	1	1	1	14	14	14	0	0	0	0	0	0	0	0	0	0	0	0	0	0	0	0	0	0	0	FALSE	0	0	0	0	0	0	FALSE	FALSE	0
2018	1	1	81	6	2	72	0	0	1	1	1	1	2	1	1	1	1	14	1	14	0	0	0	0	0	0	0	0	0	0	0	0	0	0	0	0	0	0	0	FALSE	0	0	0	0	0	0	FALSE	FALSE	0
2018	1	1	81	5	2	52	0	0	1	1	1	1	1	1	1	1	1	14	14	14	0	0	0	0	0	0	0	0	0	0	0	0	0	0	0	0	0	0	0	FALSE	0	0	0	0	0	0	FALSE	FALSE	0
2018	1	1	81	4	1	50	0	0	1	1	1	1	1	1	1	1	1	14	14	14	0	0	0	0	0	0	0	0	0	0	0	0	0	0	0	0	0	0	0	FALSE	0	0	0	0	0	0	FALSE	FALSE	0
2018	1	1	81	3	2	50	0	0	1	1	1	1	1	1	1	1	1	14	14	14	0	0	0	0	0	0	0	0	0	0	0	0	0	0	0	0	0	0	0	FALSE	0	0	0	0	0	0	FALSE	FALSE	0
2018	1	1	81	2	2	62	0	0	1	1	1	1	1	1	1	1	1	14	14	14	0	0	0	0	0	0	0	0	0	0	0	0	0	0	0	0	0	0	0	FALSE	0	0	0	0	0	0	FALSE	FALSE	0
2018	1	1	81	1	2	81	0	0	1	1	1	2	3	1	3	1	2	1	3	1	0	0	1	2	0	0	0	0	0	0	0	0	0	0	0	0	0	0	0	FALSE	0	0	0	0	0	0	FALSE	FALSE	0
2018	1	1	63	50	2	70	0	0	1	1	1	3	3	3	3	2	2	3	3	3	0	0	5	0	0	0	0	0	0	0	0	0	0	0	0	0	0	0	0	FALSE	0	0	0	0	0	0	FALSE	FALSE	0
2018	1	1	63	49	1	79	0	0	1	1	1	1	1	1	1	1	1	14	14	14	0	0	0	0	0	0	0	0	0	0	0	0	0	0	0	0	0	0	0	FALSE	0	0	0	0	0	0	FALSE	FALSE	0
2018	1	1	63	48	2	50	0	0	1	1	1	1	1	1	1	1	1	14	14	14	0	0	0	0	0	0	0	0	0	0	0	0	0	0	0	0	0	0	0	FALSE	0	0	0	0	0	0	FALSE	FALSE	0
2018	1	1	63	47	1	56	0	0	1	1	1	1	1	1	1	1	1	14	14	14	0	0	0	0	0	0	0	0	0	0	0	0	0	0	0	0	0	0	0	FALSE	0	0	0	0	0	0	FALSE	FALSE	0
2018	1	1	63	46	2	66	0	0	1	1	1	3	1	3	1	1	1	6	14	14	0	0	0	0	0	0	0	0	0	0	0	0	0	0	0	0	0	0	0	FALSE	0	0	0	0	0	0	FALSE	FALSE	0
2018	1	1	63	45	2	80	0	0	1	1	1	3	4	3	4	2	2	3	3	3	0	0	5	0	0	0	0	0	0	0	0	0	0	0	0	0	0	0	0	FALSE	0	0	0	0	0	0	FALSE	FALSE	0
2018	1	1	63	44	2	73	0	0	1	1	1	3	3	1	3	1	2	1	3	1	0	0	5	0	0	0	0	0	0	0	0	0	0	0	0	0	0	0	0	FALSE	0	0	0	0	0	0	FALSE	FALSE	0
2018	1	1	63	43	1	72	0	0	1	1	1	1	1	1	1	1	1	14	14	14	0	0	0	0	0	0	0	0	0	0	0	0	0	0	0	0	0	0	0	FALSE	0	0	0	0	0	0	FALSE	FALSE	0
2018	1	1	63	42	1	55	0	0	1	1	1	1	1	1	1	1	1	14	14	14	0	0	0	0	0	0	0	0	0	0	0	0	0	0	0	0	0	0	0	FALSE	0	0	0	0	0	0	FALSE	FALSE	0
2018	1	1	63	41	2	70	0	0	1	1	1	1	4	1	4	1	6	14	6	14	0	0	0	0	0	0	0	0	0	0	0	0	0	0	0	0	0	0	0	FALSE	0	0	0	0	0	0	FALSE	FALSE	0
2018	1	1	63	40	2	80	0	0	1	1	1	1	1	1	1	1	1	14	14	14	0	0	0	0	0	0	0	0	0	0	0	0	0	0	0	0	0	0	0	FALSE	0	0	0	0	0	0	FALSE	FALSE	0
2018	1	1	63	39	1	63	0	0	1	1	1	3	3	1	1	1	1	1	1	1	0	0	0	0	0	0	0	0	0	0	0	0	0	0	0	0	0	0	0	FALSE	0	0	0	0	0	0	FALSE	FALSE	0
2018	1	1	63	38	2	60	0	0	1	1	1	3	2	3	1	2	1	3	1	1	0	0	5	0	0	0	0	0	0	0	0	0	0	0	0	0	0	0	0	FALSE	0	0	0	0	0	0	FALSE	FALSE	0
2018	1	1	63	37	1	89	0	0	1	1	1	3	3	3	3	2	2	3	3	3	0	0	5	0	0	0	0	0	0	0	0	0	0	0	0	0	0	0	0	FALSE	0	0	0	0	0	0	FALSE	FALSE	0
2018	1	1	63	36	1	56	0	0	1	1	1	1	1	1	1	1	1	14	14	14	0	0	0	0	0	0	0	0	0	0	0	0	0	0	0	0	0	0	0	FALSE	0	0	0	0	0	0	FALSE	FALSE	0
2018	1	1	63	35	2	50	0	0	1	1	1	1	1	1	1	1	1	14	14	14	0	0	0	0	0	0	0	0	0	0	0	0	0	0	0	0	0	0	0	FALSE	0	0	0	0	0	0	FALSE	FALSE	0
2018	1	1	63	34	2	75	0	0	1	1	1	4	3	4	3	2	2	3	3	3	0	0	5	0	0	0	0	0	0	0	0	0	0	0	0	0	0	0	0	FALSE	0	0	0	0	0	0	FALSE	FALSE	0
2018	1	1	63	33	2	56	0	0	1	1	1	1	1	1	1	1	1	14	14	14	0	0	0	0	0	0	0	0	0	0	0	0	0	0	0	0	0	0	0	FALSE	0	0	0	0	0	0	FALSE	FALSE	0
2018	1	1	63	32	1	56	0	0	1	2	2	2	7	2	7	1	6	6	13	6	0	0	0	0	0	0	0	0	0	0	0	0	0	0	0	0	0	0	0	FALSE	0	0	0	0	0	0	FALSE	FALSE	0
2018	1	1	63	31	2	52	0	0	1	1	1	1	1	1	1	1	1	14	14	14	0	0	0	0	0	0	0	0	0	0	0	0	0	0	0	0	0	0	0	FALSE	0	0	0	0	0	0	FALSE	FALSE	0
2018	1	1	63	30	2	57	0	0	1	1	1	1	1	1	1	1	4	14	14	14	0	0	0	0	0	50	0	1	0	2	0	1	0	0	0	5	0	0	0	FALSE	0	0	0	0	0	0	FALSE	FALSE	0
2018	1	1	63	29	2	51	0	0	1	1	1	1	1	1	1	1	1	14	14	14	0	0	0	0	0	0	0	0	0	0	0	0	0	0	0	0	0	0	0	FALSE	0	0	0	0	0	0	FALSE	FALSE	0
2018	1	1	63	28	1	80	0	0	1	1	1	4	1	3	1	2	1	3	14	14	0	0	5	0	0	0	0	0	0	0	0	0	0	0	0	0	0	0	0	FALSE	0	0	0	0	0	0	FALSE	FALSE	0
2018	1	1	63	27	1	68	0	0	1	1	1	1	1	1	1	1	1	14	14	14	0	0	0	0	0	0	0	0	0	0	0	0	0	0	0	0	0	0	0	FALSE	0	0	0	0	0	0	FALSE	FALSE	0
2018	1	1	63	26	1	57	0	0	1	1	1	1	1	1	1	1	1	14	14	14	0	0	0	0	0	0	0	0	0	0	0	0	0	0	0	0	0	0	0	FALSE	0	0	0	0	0	0	FALSE	FALSE	0
2018	1	1	63	25	2	70	0	0	1	1	1	2	2	1	1	1	1	1	1	1	0	0	0	0	0	0	0	0	0	0	0	0	0	0	0	0	0	0	0	FALSE	0	0	0	0	0	0	FALSE	FALSE	0
2018	1	1	63	24	1	60	0	0	1	1	2	1	1	1	1	1	1	14	14	14	0	0	0	0	0	0	0	0	0	0	0	0	0	0	0	0	0	0	0	FALSE	0	0	0	0	0	0	FALSE	FALSE	0
2018	1	1	63	23	1	71	0	0	1	1	1	1	1	1	1	1	1	14	14	14	0	0	0	0	0	0	0	0	0	0	0	0	0	0	0	0	0	0	0	FALSE	0	0	0	0	0	0	FALSE	FALSE	0
2018	1	1	63	22	1	82	0	0	1	1	1	3	3	2	2	2	2	3	3	3	0	0	5	0	0	0	0	0	0	0	0	0	0	0	0	0	0	0	0	FALSE	0	0	0	0	0	0	FALSE	FALSE	0
2018	1	1	63	21	2	86	0	0	1	2	1	1	1	1	1	1	4	14	14	14	0	0	0	0	0	84	0	3	0	2	0	1	0	0	0	5	0	0	0	FALSE	0	0	0	0	0	0	FALSE	FALSE	0
2018	1	1	63	20	1	60	0	0	1	1	1	1	1	1	1	1	1	14	14	14	0	0	0	0	0	0	0	0	0	0	0	0	0	0	0	0	0	0	0	FALSE	0	0	0	0	0	0	FALSE	FALSE	0
2018	1	1	63	19	2	77	0	0	1	1	1	1	1	1	1	1	1	14	14	14	0	0	0	0	0	0	0	0	0	0	0	0	0	0	0	0	0	0	0	FALSE	0	0	0	0	0	0	FALSE	FALSE	0
2018	1	1	63	18	1	52	0	0	1	1	1	1	1	1	1	1	1	14	14	14	0	0	0	0	0	0	0	0	0	0	0	0	0	0	0	0	0	0	0	FALSE	0	0	0	0	0	0	FALSE	FALSE	0
2018	1	1	63	17	2	77	0	0	1	1	1	7	7	7	7	5	6	9	6	6	0	0	0	0	74	0	1	0	2	0	1	0	0	0	1	0	0	0	0	FALSE	0	0	0	0	0	0	FALSE	FALSE	0
2018	1	1	63	16	1	59	0	0	1	2	1	1	1	1	1	1	1	14	14	14	0	0	0	0	0	0	0	0	0	0	0	0	0	0	0	0	0	0	0	FALSE	0	0	0	0	0	0	FALSE	FALSE	0
2018	1	1	63	15	2	71	0	0	1	1	1	1	1	1	1	1	1	14	14	14	0	0	0	0	0	0	0	0	0	0	0	0	0	0	0	0	0	0	0	FALSE	0	0	0	0	0	0	FALSE	FALSE	0
2018	1	1	63	14	2	50	0	0	1	1	1	1	1	1	1	1	1	14	14	14	0	0	0	0	0	0	0	0	0	0	0	0	0	0	0	0	0	0	0	FALSE	0	0	0	0	0	0	FALSE	FALSE	0
2018	1	1	63	13	1	52	0	0	1	1	1	1	1	1	1	1	1	14	14	14	0	0	0	0	0	0	0	0	0	0	0	0	0	0	0	0	0	0	0	FALSE	0	0	0	0	0	0	FALSE	FALSE	0
2018	1	1	63	12	2	67	0	0	1	1	1	1	1	1	1	1	1	14	14	14	0	0	0	0	0	0	0	0	0	0	0	0	0	0	0	0	0	0	0	FALSE	0	0	0	0	0	0	FALSE	FALSE	0
2018	1	1	63	11	1	66	0	0	1	1	1	1	1	1	1	1	1	14	14	14	0	0	0	0	0	0	0	0	0	0	0	0	0	0	0	0	0	0	0	FALSE	0	0	0	0	0	0	FALSE	FALSE	0
2018	1	1	63	10	1	60	0	0	1	1	1	1	1	1	1	1	1	14	14	14	0	0	0	0	0	0	0	0	0	0	0	0	0	0	0	0	0	0	0	FALSE	0	0	0	0	0	0	FALSE	FALSE	0
2018	1	1	63	9	2	80	0	0	1	1	1	1	1	1	1	1	1	14	14	14	0	0	0	0	0	0	0	0	0	0	0	0	0	0	0	0	0	0	0	FALSE	0	0	0	0	0	0	FALSE	FALSE	0
2018	1	1	63	8	2	67	0	0	1	1	1	1	1	1	1	1	1	14	14	14	0	0	0	0	0	0	0	0	0	0	0	0	0	0	0	0	0	0	0	FALSE	0	0	0	0	0	0	FALSE	FALSE	0
2018	1	1	63	7	1	53	0	0	1	1	1	1	1	1	1	1	1	14	14	14	0	0	0	0	0	0	0	0	0	0	0	0	0	0	0	0	0	0	0	FALSE	0	0	0	0	0	0	FALSE	FALSE	0
2018	1	1	63	6	2	70	0	0	1	1	1	6	2	6	1	2	1	3	1	1	0	0	7	0	0	0	0	0	0	0	0	0	0	0	0	0	0	0	0	FALSE	0	0	0	0	0	0	FALSE	FALSE	0
2018	1	1	63	5	1	72	0	0	1	1	1	1	1	1	1	1	1	14	14	14	0	0	0	0	0	0	0	0	0	0	0	0	0	0	0	0	0	0	0	FALSE	0	0	0	0	0	0	FALSE	FALSE	0
2018	1	1	63	4	1	58	0	0	1	1	1	1	2	1	1	1	1	14	1	14	0	0	0	0	0	0	0	0	0	0	0	0	0	0	0	0	0	0	0	FALSE	0	0	0	0	0	0	FALSE	FALSE	0
2018	1	1	63	3	2	67	0	0	1	1	1	2	1	1	1	1	1	1	14	14	0	0	0	0	0	0	0	0	0	0	0	0	0	0	0	0	0	0	0	FALSE	0	0	0	0	0	0	FALSE	FALSE	0
2018	1	1	63	2	2	62	0	0	1	1	1	1	1	1	1	1	1	14	14	14	0	0	0	0	0	0	0	0	0	0	0	0	0	0	0	0	0	0	0	FALSE	0	0	0	0	0	0	FALSE	FALSE	0
2018	1	1	63	1	1	67	0	0	1	1	1	1	1	1	1	1	1	14	14	14	0	0	0	0	0	0	0	0	0	0	0	0	0	0	0	0	0	0	0	FALSE	0	0	0	0	0	0	FALSE	FALSE	0
2018	1	1	11	50	2	71	0	0	1	1	1	1	1	1	1	1	1	14	14	14	0	0	0	0	0	0	0	0	0	0	0	0	0	0	0	0	0	0	0	FALSE	0	0	0	0	0	0	FALSE	FALSE	0
2018	1	1	11	49	2	71	0	0	1	1	1	5	3	2	3	2	2	3	3	3	0	0	1	2	0	0	0	0	0	0	0	0	0	0	0	0	0	0	0	FALSE	0	0	0	0	0	0	FALSE	FALSE	0
2018	1	1	11	48	2	87	0	0	1	1	1	3	2	2	2	2	2	3	3	3	0	0	1	2	0	0	0	0	0	0	0	0	0	0	0	0	0	0	0	FALSE	0	0	0	0	0	0	FALSE	FALSE	0
2018	1	1	11	47	1	76	0	0	1	2	1	1	1	1	1	1	1	14	14	14	0	0	0	0	0	0	0	0	0	0	0	0	0	0	0	0	0	0	0	FALSE	0	0	0	0	0	0	FALSE	FALSE	0
2018	1	1	11	46	2	82	0	0	1	1	1	2	2	2	2	2	2	3	3	3	0	0	1	4	0	0	0	0	0	0	0	0	0	0	0	0	0	0	0	FALSE	0	0	0	0	0	0	FALSE	FALSE	0
2018	1	1	11	45	1	82	0	0	1	1	1	2	1	2	1	5	4	4	14	14	0	0	0	0	79	81	1	3	2	2	1	1	0	0	4	5	0	0	0	FALSE	0	0	0	0	0	0	FALSE	FALSE	0
2018	1	1	11	44	1	79	0	0	1	1	1	7	1	7	1	1	1	9	14	14	0	0	0	0	0	0	0	0	0	0	0	0	0	0	0	0	0	0	0	FALSE	0	0	0	0	0	0	FALSE	FALSE	0
2018	1	1	11	43	1	85	0	0	1	1	1	3	3	3	3	2	2	3	3	3	0	0	1	2	0	0	0	0	0	0	0	0	0	0	0	0	0	0	0	FALSE	0	0	0	0	0	0	FALSE	FALSE	0
2018	1	1	11	42	2	65	0	0	1	1	1	1	1	1	1	1	1	14	14	14	0	0	0	0	0	0	0	0	0	0	0	0	0	0	0	0	0	0	0	FALSE	0	0	0	0	0	0	FALSE	FALSE	0
2018	1	1	11	41	2	64	0	0	1	1	1	3	6	3	6	1	1	12	12	12	0	0	0	0	0	0	0	0	0	0	0	0	0	0	0	0	0	0	0	FALSE	0	0	0	0	0	0	FALSE	FALSE	0
2018	1	1	11	40	2	60	0	0	1	1	1	1	1	1	1	1	1	14	14	14	0	0	0	0	0	0	0	0	0	0	0	0	0	0	0	0	0	0	0	FALSE	0	0	0	0	0	0	FALSE	FALSE	0
2018	1	1	11	39	2	70	0	0	1	1	1	1	1	1	1	1	1	14	14	14	0	0	0	0	0	0	0	0	0	0	0	0	0	0	0	0	0	0	0	FALSE	0	0	0	0	0	0	FALSE	FALSE	0
2018	1	1	11	38	1	60	0	0	1	1	1	1	1	1	1	1	1	14	14	14	0	0	0	0	0	0	0	0	0	0	0	0	0	0	0	0	0	0	0	FALSE	0	0	0	0	0	0	FALSE	FALSE	0
2018	1	1	11	37	2	80	0	0	1	2	1	6	2	6	2	6	5	6	4	4	0	0	0	0	0	66	0	4	0	2	0	1	0	0	0	2	0	0	0	FALSE	0	0	0	0	0	0	FALSE	FALSE	0
2018	1	1	11	36	1	61	0	0	1	1	2	1	1	1	1	1	1	14	14	14	0	0	0	0	0	0	0	0	0	0	0	0	0	0	0	0	0	0	0	FALSE	0	0	0	0	0	0	FALSE	FALSE	0
2018	1	1	11	35	2	52	0	0	1	1	1	1	1	1	1	1	1	14	14	14	0	0	0	0	0	0	0	0	0	0	0	0	0	0	0	0	0	0	0	FALSE	0	0	0	0	0	0	FALSE	FALSE	0
2018	1	1	11	34	2	70	0	0	1	1	1	4	2	4	1	2	1	3	1	1	0	0	1	2	0	0	0	0	0	0	0	0	0	0	0	0	0	0	0	FALSE	0	0	0	0	0	0	FALSE	FALSE	0
2018	1	1	11	33	2	50	0	0	1	1	1	1	1	1	1	1	1	14	14	14	0	0	0	0	0	0	0	0	0	0	0	0	0	0	0	0	0	0	0	FALSE	0	0	0	0	0	0	FALSE	FALSE	0
2018	1	1	11	32	1	73	0	0	1	1	1	1	1	1	1	1	1	14	14	14	0	0	0	0	0	0	0	0	0	0	0	0	0	0	0	0	0	0	0	FALSE	0	0	0	0	0	0	FALSE	FALSE	0
2018	1	1	11	31	2	65	0	0	1	1	1	2	1	1	1	1	1	1	14	14	0	0	0	0	0	0	0	0	0	0	0	0	0	0	0	0	0	0	0	FALSE	0	0	0	0	0	0	FALSE	FALSE	0
2018	1	1	11	30	2	69	0	0	1	1	1	1	1	1	1	1	1	14	14	14	0	0	0	0	0	0	0	0	0	0	0	0	0	0	0	0	0	0	0	FALSE	0	0	0	0	0	0	FALSE	FALSE	0
2018	1	1	11	29	1	54	0	0	1	1	1	1	1	1	1	1	1	14	14	14	0	0	0	0	0	0	0	0	0	0	0	0	0	0	0	0	0	0	0	FALSE	0	0	0	0	0	0	FALSE	FALSE	0
2018	1	1	11	28	1	71	0	0	1	1	1	3	1	1	1	1	4	1	14	14	0	0	0	0	0	68	0	1	0	2	0	1	0	0	0	5	0	0	0	FALSE	0	0	0	0	0	0	FALSE	FALSE	0
2018	1	1	11	27	1	67	0	0	1	1	1	1	1	1	1	1	1	14	14	14	0	0	0	0	0	0	0	0	0	0	0	0	0	0	0	0	0	0	0	FALSE	0	0	0	0	0	0	FALSE	FALSE	0
2018	1	1	11	26	1	61	0	0	1	1	1	1	1	1	1	1	1	14	14	14	0	0	0	0	0	0	0	0	0	0	0	0	0	0	0	0	0	0	0	FALSE	0	0	0	0	0	0	FALSE	FALSE	0
2018	1	1	11	25	1	67	0	0	1	1	1	3	3	3	3	2	2	3	3	3	0	0	1	6	0	0	0	0	0	0	0	0	0	0	0	0	0	0	0	FALSE	0	0	0	0	0	0	FALSE	FALSE	0
2018	1	1	11	24	1	67	0	0	1	1	1	6	3	6	3	2	2	3	3	3	0	0	1	2	0	0	0	0	0	0	0	0	0	0	0	0	0	0	0	FALSE	0	0	0	0	0	0	FALSE	FALSE	0
2018	1	1	11	23	2	50	0	0	1	1	1	1	1	1	1	1	1	14	14	14	0	0	0	0	0	0	0	0	0	0	0	0	0	0	0	0	0	0	0	FALSE	0	0	0	0	0	0	FALSE	FALSE	0
2018	1	1	11	22	1	67	0	0	1	1	2	1	1	1	1	1	1	14	14	14	0	0	0	0	0	0	0	0	0	0	0	0	0	0	0	0	0	0	0	FALSE	0	0	0	0	0	0	FALSE	FALSE	0
2018	1	1	11	21	2	51	0	0	1	1	1	1	1	1	1	1	1	14	14	14	0	0	0	0	0	0	0	0	0	0	0	0	0	0	0	0	0	0	0	FALSE	0	0	0	0	0	0	FALSE	FALSE	0
2018	1	1	11	20	2	69	0	0	1	2	1	1	1	1	1	1	1	14	14	14	0	0	0	0	0	0	0	0	0	0	0	0	0	0	0	0	0	0	0	FALSE	0	0	0	0	0	0	FALSE	FALSE	0
2018	1	1	11	19	2	65	0	0	1	2	1	2	1	1	1	1	1	1	14	14	0	0	0	0	0	0	0	0	0	0	0	0	0	0	0	0	0	0	0	FALSE	0	0	0	0	0	0	FALSE	FALSE	0
2018	1	1	11	18	1	54	0	0	1	1	1	1	1	1	1	1	1	14	14	14	0	0	0	0	0	0	0	0	0	0	0	0	0	0	0	0	0	0	0	FALSE	0	0	0	0	0	0	FALSE	FALSE	0
2018	1	1	11	17	1	60	0	0	1	1	1	1	1	1	1	1	1	14	14	14	0	0	0	0	0	0	0	0	0	0	0	0	0	0	0	0	0	0	0	FALSE	0	0	0	0	0	0	FALSE	FALSE	0
2018	1	1	11	16	1	50	0	0	1	1	1	1	1	1	1	1	1	14	14	14	0	0	0	0	0	0	0	0	0	0	0	0	0	0	0	0	0	0	0	FALSE	0	0	0	0	0	0	FALSE	FALSE	0
2018	1	1	11	15	2	54	0	0	1	1	1	1	1	1	1	1	1	14	14	14	0	0	0	0	0	0	0	0	0	0	0	0	0	0	0	0	0	0	0	FALSE	0	0	0	0	0	0	FALSE	FALSE	0
2018	1	1	11	14	2	61	0	0	1	1	1	7	1	7	1	6	1	7	14	14	0	0	0	0	0	0	0	0	0	0	0	0	0	0	0	0	0	0	0	FALSE	0	0	0	0	0	0	FALSE	FALSE	0
2018	1	1	11	13	2	56	0	0	1	1	1	1	1	1	1	1	1	14	14	14	0	0	0	0	0	0	0	0	0	0	0	0	0	0	0	0	0	0	0	FALSE	0	0	0	0	0	0	FALSE	FALSE	0
2018	1	1	11	12	2	65	0	0	1	1	1	1	1	1	1	1	1	14	14	14	0	0	0	0	0	0	0	0	0	0	0	0	0	0	0	0	0	0	0	FALSE	0	0	0	0	0	0	FALSE	FALSE	0
2018	1	1	11	11	1	70	0	0	1	1	1	3	1	3	1	2	1	3	14	14	0	0	1	2	0	0	0	0	0	0	0	0	0	0	0	0	0	0	0	FALSE	0	0	0	0	0	0	FALSE	FALSE	0
2018	1	1	11	10	2	52	0	0	1	1	1	1	1	1	1	1	1	14	14	14	0	0	0	0	0	0	0	0	0	0	0	0	0	0	0	0	0	0	0	FALSE	0	0	0	0	0	0	FALSE	FALSE	0
2018	1	1	11	9	1	72	0	0	1	1	1	3	2	3	1	2	1	3	1	1	0	0	1	2	0	0	0	0	0	0	0	0	0	0	0	0	0	0	0	FALSE	0	0	0	0	0	0	FALSE	FALSE	0
2018	1	1	11	8	1	57	0	0	1	1	1	1	1	1	1	1	1	14	14	14	0	0	0	0	0	0	0	0	0	0	0	0	0	0	0	0	0	0	0	FALSE	0	0	0	0	0	0	FALSE	FALSE	0
2018	1	1	11	7	2	64	0	0	1	1	1	1	1	1	1	1	1	14	14	14	0	0	0	0	0	0	0	0	0	0	0	0	0	0	0	0	0	0	0	FALSE	0	0	0	0	0	0	FALSE	FALSE	0
2018	1	1	11	6	2	67	0	0	1	1	1	1	1	1	1	1	1	14	14	14	0	0	0	0	0	0	0	0	0	0	0	0	0	0	0	0	0	0	0	FALSE	0	0	0	0	0	0	FALSE	FALSE	0
2018	1	1	11	5	2	53	0	0	1	1	1	1	1	1	1	1	1	14	14	14	0	0	0	0	0	0	0	0	0	0	0	0	0	0	0	0	0	0	0	FALSE	0	0	0	0	0	0	FALSE	FALSE	0
2018	1	1	11	4	2	64	0	0	1	1	1	1	1	1	1	1	1	14	14	14	0	0	0	0	0	0	0	0	0	0	0	0	0	0	0	0	0	0	0	FALSE	0	0	0	0	0	0	FALSE	FALSE	0
2018	1	1	11	3	2	84	0	0	1	1	1	2	4	1	3	4	2	1	3	1	0	0	1	2	83	0	1	0	2	0	1	0	0	0	3	0	0	0	0	FALSE	0	0	0	0	0	0	FALSE	FALSE	0
2018	1	1	11	2	1	61	0	0	1	1	1	6	1	6	1	2	2	3	14	14	0	0	1	2	0	0	0	0	0	0	0	0	0	0	0	0	0	0	0	FALSE	0	0	0	0	0	0	FALSE	FALSE	0
2018	1	1	11	1	2	54	0	0	1	2	2	1	6	1	6	1	6	14	6	14	0	0	0	0	0	0	0	0	0	0	0	0	0	0	0	0	0	0	0	FALSE	0	0	0	0	0	0	FALSE	FALSE	0
2018	1	1	57	50	1	58	0	0	1	1	1	1	1	1	1	1	1	14	14	14	0	0	0	0	0	0	0	0	0	0	0	0	0	0	0	0	0	0	0	FALSE	0	0	0	0	0	0	FALSE	FALSE	0
2018	1	1	57	49	1	56	0	0	1	1	1	1	1	1	1	1	1	14	14	14	0	0	0	0	0	0	0	0	0	0	0	0	0	0	0	0	0	0	0	FALSE	0	0	0	0	0	0	FALSE	FALSE	0
2018	1	1	57	48	1	85	0	0	1	1	1	1	1	1	1	1	1	14	14	14	0	0	0	0	0	0	0	0	0	0	0	0	0	0	0	0	0	0	0	FALSE	0	0	0	0	0	0	FALSE	FALSE	0
2018	1	1	57	47	1	50	0	0	1	1	1	1	2	1	2	1	2	14	3	14	0	0	1	0	0	0	0	0	0	0	0	0	0	0	0	0	0	0	0	FALSE	0	0	0	0	0	0	FALSE	FALSE	0
2018	1	1	57	46	2	57	0	0	1	1	1	1	1	1	1	1	1	14	14	14	0	0	0	0	0	0	0	0	0	0	0	0	0	0	0	0	0	0	0	FALSE	0	0	0	0	0	0	FALSE	FALSE	0
2018	1	1	57	45	2	56	0	0	1	1	1	1	1	1	1	1	1	14	14	14	0	0	0	0	0	0	0	0	0	0	0	0	0	0	0	0	0	0	0	FALSE	0	0	0	0	0	0	FALSE	FALSE	0
2018	1	1	57	44	2	61	0	0	4	0	0	0	0	0	0	0	0	0	0	0	1	1	0	0	0	0	0	0	0	0	0	0	0	0	0	0	0	0	0	FALSE	0	0	0	0	0	0	FALSE	FALSE	0
2018	1	1	57	43	2	79	0	0	1	1	1	1	7	1	7	1	6	14	6	14	0	0	0	0	0	0	0	0	0	0	0	0	0	0	0	0	0	0	0	FALSE	0	0	0	0	0	0	FALSE	FALSE	0
2018	1	1	57	42	2	53	0	0	1	1	1	1	1	1	1	1	1	14	14	14	0	0	0	0	0	0	0	0	0	0	0	0	0	0	0	0	0	0	0	FALSE	0	0	0	0	0	0	FALSE	FALSE	0
2018	1	1	57	41	2	60	0	0	1	1	1	1	1	1	1	1	1	14	14	14	0	0	0	0	0	0	0	0	0	0	0	0	0	0	0	0	0	0	0	FALSE	0	0	0	0	0	0	FALSE	FALSE	0
2018	1	1	57	40	2	63	0	0	1	1	1	2	2	1	1	1	1	1	1	1	0	0	0	0	0	0	0	0	0	0	0	0	0	0	0	0	0	0	0	FALSE	0	0	0	0	0	0	FALSE	FALSE	0
2018	1	1	57	39	2	63	0	0	1	1	2	1	1	1	1	1	1	14	14	14	0	0	0	0	0	0	0	0	0	0	0	0	0	0	0	0	0	0	0	FALSE	0	0	0	0	0	0	FALSE	FALSE	0
2018	1	1	57	38	1	52	0	0	1	1	1	1	1	1	1	1	1	14	14	14	0	0	0	0	0	0	0	0	0	0	0	0	0	0	0	0	0	0	0	FALSE	0	0	0	0	0	0	FALSE	FALSE	0
2018	1	1	57	37	1	59	0	0	1	1	1	1	1	1	1	1	1	14	14	14	0	0	0	0	0	0	0	0	0	0	0	0	0	0	0	0	0	0	0	FALSE	0	0	0	0	0	0	FALSE	FALSE	0
2018	1	1	57	36	2	55	0	0	1	1	1	1	1	1	1	1	1	14	14	14	0	0	0	0	0	0	0	0	0	0	0	0	0	0	0	0	0	0	0	FALSE	0	0	0	0	0	0	FALSE	FALSE	0
2018	1	1	57	35	2	62	0	0	1	1	1	7	1	7	1	1	1	12	14	14	0	0	0	0	0	0	0	0	0	0	0	0	0	0	0	0	0	0	0	FALSE	0	0	0	0	0	0	FALSE	FALSE	0
2018	1	1	57	34	1	59	0	0	1	1	1	1	1	1	1	1	1	14	14	14	0	0	0	0	0	0	0	0	0	0	0	0	0	0	0	0	0	0	0	FALSE	0	0	0	0	0	0	FALSE	FALSE	0
2018	1	1	57	33	2	66	0	0	1	1	1	3	3	3	3	2	2	3	3	3	0	0	1	7	0	0	0	0	0	0	0	0	0	0	0	0	0	0	0	FALSE	0	0	0	0	0	0	FALSE	FALSE	0
2018	1	1	57	32	2	78	0	0	1	1	1	3	7	3	7	5	6	4	6	4	0	0	0	0	76	0	4	0	2	0	1	0	0	0	4	0	0	0	0	FALSE	0	0	0	0	0	0	FALSE	FALSE	0
2018	1	1	57	31	2	73	0	0	1	1	1	2	2	2	2	2	2	3	3	3	0	0	1	0	0	0	0	0	0	0	0	0	0	0	0	0	0	0	0	FALSE	0	0	0	0	0	0	FALSE	FALSE	0
2018	1	1	57	30	2	66	0	0	1	1	1	1	1	1	1	4	4	14	14	14	0	0	0	0	64	64	3	3	2	2	1	1	0	0	5	5	0	0	0	FALSE	0	0	0	0	0	0	FALSE	FALSE	0
2018	1	1	57	29	1	79	0	0	1	1	1	1	1	1	1	4	4	14	14	14	0	0	0	0	75	74	1	1	2	2	1	1	0	0	5	5	0	0	0	FALSE	0	0	0	0	0	0	FALSE	FALSE	0
2018	1	1	57	28	1	84	0	0	1	1	1	5	3	5	3	2	2	3	3	3	0	0	1	0	0	0	0	0	0	0	0	0	0	0	0	0	0	0	0	FALSE	0	0	0	0	0	0	FALSE	FALSE	0
2018	1	1	57	27	2	73	0	0	1	1	1	1	2	1	1	1	1	14	1	14	0	0	0	0	0	0	0	0	0	0	0	0	0	0	0	0	0	0	0	FALSE	0	0	0	0	0	0	FALSE	FALSE	0
2018	1	1	57	26	2	57	0	0	1	1	2	1	1	1	1	1	1	14	14	14	0	0	0	0	0	0	0	0	0	0	0	0	0	0	0	0	0	0	0	FALSE	0	0	0	0	0	0	FALSE	FALSE	0
2018	1	1	57	25	2	86	0	0	1	1	1	5	3	5	3	1	5	12	12	12	0	0	0	0	0	82	0	1	0	2	0	1	0	0	0	1	0	0	0	FALSE	0	0	0	0	0	0	FALSE	FALSE	0
2018	1	1	57	24	1	60	0	0	1	1	1	1	7	1	7	1	6	14	6	14	0	0	0	0	0	0	0	0	0	0	0	0	0	0	0	0	0	0	0	FALSE	0	0	0	0	0	0	FALSE	FALSE	0
2018	1	1	57	23	2	65	0	0	1	1	1	1	1	1	1	1	1	14	14	14	0	0	0	0	0	0	0	0	0	0	0	0	0	0	0	0	0	0	0	FALSE	0	0	0	0	0	0	FALSE	FALSE	0
2018	1	1	57	22	2	61	0	0	1	1	1	1	1	1	1	1	1	14	14	14	0	0	0	0	0	0	0	0	0	0	0	0	0	0	0	0	0	0	0	FALSE	0	0	0	0	0	0	FALSE	FALSE	0
2018	1	1	57	21	2	78	0	0	1	1	1	3	3	3	3	2	2	3	3	3	0	0	7	0	0	0	0	0	0	0	0	0	0	0	0	0	0	0	0	FALSE	0	0	0	0	0	0	FALSE	FALSE	0
2018	1	1	57	20	1	66	0	0	1	1	1	1	1	1	1	1	1	14	14	14	0	0	0	0	0	0	0	0	0	0	0	0	0	0	0	0	0	0	0	FALSE	0	0	0	0	0	0	FALSE	FALSE	0
2018	1	1	57	19	2	85	0	0	1	1	1	5	3	5	3	4	4	11	11	11	0	0	0	0	84	84	1	1	2	2	1	1	0	0	1	1	0	0	0	FALSE	0	0	0	0	0	0	FALSE	FALSE	0
2018	1	1	57	18	2	59	0	0	1	1	1	6	1	6	1	6	1	6	14	14	0	0	0	0	0	0	0	0	0	0	0	0	0	0	0	0	0	0	0	FALSE	0	0	0	0	0	0	FALSE	FALSE	0
2018	1	1	57	17	1	50	0	0	1	1	1	1	1	1	1	1	1	14	14	14	0	0	0	0	0	0	0	0	0	0	0	0	0	0	0	0	0	0	0	FALSE	0	0	0	0	0	0	FALSE	FALSE	0
2018	1	1	57	16	2	74	0	0	1	1	1	1	1	1	1	4	4	14	14	14	0	0	0	0	69	69	1	1	2	2	1	1	0	0	5	5	0	0	0	FALSE	0	0	0	0	0	0	FALSE	FALSE	0
2018	1	1	57	15	1	75	0	0	1	1	1	1	1	1	1	1	1	14	14	14	0	0	0	0	0	0	0	0	0	0	0	0	0	0	0	0	0	0	0	FALSE	0	0	0	0	0	0	FALSE	FALSE	0
2018	1	1	57	14	2	53	0	0	1	1	1	2	2	2	1	5	4	12	1	1	0	0	0	0	40	45	1	1	2	2	1	1	0	0	4	3	0	0	0	FALSE	0	0	0	0	0	0	FALSE	FALSE	0
2018	1	1	57	13	2	65	0	0	1	1	1	1	1	1	1	1	1	14	14	14	0	0	0	0	0	0	0	0	0	0	0	0	0	0	0	0	0	0	0	FALSE	0	0	0	0	0	0	FALSE	FALSE	0
2018	1	1	57	12	1	81	0	0	1	1	1	2	1	2	1	2	1	3	14	14	0	0	1	0	0	0	0	0	0	0	0	0	0	0	0	0	0	0	0	FALSE	0	0	0	0	0	0	FALSE	FALSE	0
2018	1	1	57	11	2	50	0	0	1	1	1	1	2	1	2	1	4	14	12	14	0	0	0	0	0	49	0	1	0	2	0	1	0	0	0	1	0	0	0	FALSE	0	0	0	0	0	0	FALSE	FALSE	0
2018	1	1	57	10	2	63	0	0	1	1	1	2	2	2	2	5	5	4	4	4	0	0	0	0	59	59	1	1	2	2	1	1	0	0	4	4	0	0	0	FALSE	0	0	0	0	0	0	FALSE	FALSE	0
2018	1	1	57	9	2	50	0	0	1	1	1	1	1	1	1	1	1	14	14	14	0	0	0	0	0	0	0	0	0	0	0	0	0	0	0	0	0	0	0	FALSE	0	0	0	0	0	0	FALSE	FALSE	0
2018	1	1	57	8	2	56	0	0	1	1	2	1	1	1	1	1	1	14	14	14	0	0	0	0	0	0	0	0	0	0	0	0	0	0	0	0	0	0	0	FALSE	0	0	0	0	0	0	FALSE	FALSE	0
2018	1	1	57	7	1	56	0	0	1	1	1	1	1	1	1	1	1	14	14	14	0	0	0	0	0	0	0	0	0	0	0	0	0	0	0	0	0	0	0	FALSE	0	0	0	0	0	0	FALSE	FALSE	0
2018	1	1	57	6	1	78	0	0	1	1	1	2	3	2	3	2	2	3	3	3	0	0	7	0	0	0	0	0	0	0	0	0	0	0	0	0	0	0	0	FALSE	0	0	0	0	0	0	FALSE	FALSE	0
2018	1	1	57	5	2	53	0	0	1	1	1	1	1	1	1	1	1	14	14	14	0	0	0	0	0	0	0	0	0	0	0	0	0	0	0	0	0	0	0	FALSE	0	0	0	0	0	0	FALSE	FALSE	0
2018	1	1	57	4	1	59	0	0	1	1	1	1	1	1	1	1	1	14	14	14	0	0	0	0	0	0	0	0	0	0	0	0	0	0	0	0	0	0	0	FALSE	0	0	0	0	0	0	FALSE	FALSE	0
2018	1	1	57	3	2	71	0	0	1	1	1	2	1	2	1	2	4	3	14	14	0	0	7	0	0	67	0	1	0	2	0	1	0	0	0	5	0	0	0	FALSE	0	0	0	0	0	0	FALSE	FALSE	0
2018	1	1	57	2	2	63	0	0	1	1	1	1	1	1	1	1	1	14	14	14	0	0	0	0	0	0	0	0	0	0	0	0	0	0	0	0	0	0	0	FALSE	0	0	0	0	0	0	FALSE	FALSE	0
2018	1	1	57	1	1	67	0	0	1	1	2	1	1	1	1	1	1	14	14	14	0	0	0	0	0	0	0	0	0	0	0	0	0	0	0	0	0	0	0	FALSE	0	0	0	0	0	0	FALSE	FALSE	0
2018	1	1	58	50	1	57	0	0	1	1	1	1	1	1	1	1	1	14	14	14	0	0	0	0	0	0	0	0	0	0	0	0	0	0	0	0	0	0	0	FALSE	0	0	0	0	0	0	FALSE	FALSE	0
2018	1	1	58	49	1	69	0	0	1	1	1	1	1	1	1	1	1	14	14	14	0	0	0	0	0	0	0	0	0	0	0	0	0	0	0	0	0	0	0	FALSE	0	0	0	0	0	0	FALSE	FALSE	0
2018	1	1	58	48	1	66	0	0	1	1	1	1	1	1	1	1	1	14	14	14	0	0	0	0	0	0	0	0	0	0	0	0	0	0	0	0	0	0	0	FALSE	0	0	0	0	0	0	FALSE	FALSE	0
2018	1	1	58	47	1	65	0	0	1	1	1	1	1	1	1	1	1	14	14	14	0	0	0	0	0	0	0	0	0	0	0	0	0	0	0	0	0	0	0	FALSE	0	0	0	0	0	0	FALSE	FALSE	0
2018	1	1	58	46	2	84	0	0	1	1	1	2	4	2	4	1	1	12	6	6	0	0	0	0	0	0	0	0	0	0	0	0	0	0	0	0	0	0	0	FALSE	0	0	0	0	0	0	FALSE	FALSE	0
2018	1	1	58	45	2	84	0	0	1	1	1	3	3	3	3	1	1	9	9	9	0	0	0	0	0	0	0	0	0	0	0	0	0	0	0	0	0	0	0	FALSE	0	0	0	0	0	0	FALSE	FALSE	0
2018	1	1	58	44	2	65	0	0	1	1	1	1	1	1	1	1	1	14	14	14	0	0	0	0	0	0	0	0	0	0	0	0	0	0	0	0	0	0	0	FALSE	0	0	0	0	0	0	FALSE	FALSE	0
2018	1	1	58	43	2	54	0	0	1	1	1	2	2	1	1	1	1	1	1	1	0	0	0	0	0	0	0	0	0	0	0	0	0	0	0	0	0	0	0	FALSE	0	0	0	0	0	0	FALSE	FALSE	0
2018	1	1	58	42	2	66	0	0	1	1	1	1	1	1	1	1	1	14	14	14	0	0	0	0	0	0	0	0	0	0	0	0	0	0	0	0	0	0	0	FALSE	0	0	0	0	0	0	FALSE	FALSE	0
2018	1	1	58	41	1	69	0	0	1	1	1	1	1	1	1	1	1	14	14	14	0	0	0	0	0	0	0	0	0	0	0	0	0	0	0	0	0	0	0	FALSE	0	0	0	0	0	0	FALSE	FALSE	0
2018	1	1	58	40	1	58	0	0	1	1	1	1	1	1	1	1	1	14	14	14	0	0	0	0	0	0	0	0	0	0	0	0	0	0	0	0	0	0	0	FALSE	0	0	0	0	0	0	FALSE	FALSE	0
2018	1	1	58	39	1	59	0	0	1	1	1	1	1	1	1	1	1	14	14	14	0	0	0	0	0	0	0	0	0	0	0	0	0	0	0	0	0	0	0	FALSE	0	0	0	0	0	0	FALSE	FALSE	0
2018	1	1	58	38	1	56	0	0	1	1	1	1	1	1	1	1	1	14	14	14	0	0	0	0	0	0	0	0	0	0	0	0	0	0	0	0	0	0	0	FALSE	0	0	0	0	0	0	FALSE	FALSE	0
2018	1	1	58	37	2	53	0	0	1	1	1	1	1	1	1	1	1	14	14	14	0	0	0	0	0	0	0	0	0	0	0	0	0	0	0	0	0	0	0	FALSE	0	0	0	0	0	0	FALSE	FALSE	0
2018	1	1	58	36	1	66	0	0	1	1	1	1	1	1	1	1	1	14	14	14	0	0	0	0	0	0	0	0	0	0	0	0	0	0	0	0	0	0	0	FALSE	0	0	0	0	0	0	FALSE	FALSE	0
2018	1	1	58	35	1	66	0	0	1	1	1	1	1	1	1	1	1	14	14	14	0	0	0	0	0	0	0	0	0	0	0	0	0	0	0	0	0	0	0	FALSE	0	0	0	0	0	0	FALSE	FALSE	0
2018	1	1	58	34	2	63	0	0	1	1	1	1	1	1	1	1	1	14	14	14	0	0	0	0	0	0	0	0	0	0	0	0	0	0	0	0	0	0	0	FALSE	0	0	0	0	0	0	FALSE	FALSE	0
2018	1	1	58	33	2	59	0	0	1	1	1	7	1	7	1	6	1	7	14	14	0	0	0	0	0	0	0	0	0	0	0	0	0	0	0	0	0	0	0	FALSE	0	0	0	0	0	0	FALSE	FALSE	0
2018	1	1	58	32	1	54	0	0	1	1	1	1	1	1	1	1	1	14	14	14	0	0	0	0	0	0	0	0	0	0	0	0	0	0	0	0	0	0	0	FALSE	0	0	0	0	0	0	FALSE	FALSE	0
2018	1	1	58	31	1	52	0	0	1	1	1	3	1	1	1	1	1	1	14	14	0	0	0	0	0	0	0	0	0	0	0	0	0	0	0	0	0	0	0	FALSE	0	0	0	0	0	0	FALSE	FALSE	0
2018	1	1	58	30	2	74	0	0	1	1	1	3	1	3	1	2	1	3	14	14	0	0	1	4	0	0	0	0	0	0	0	0	0	0	0	0	0	0	0	FALSE	0	0	0	0	0	0	FALSE	FALSE	0
2018	1	1	58	29	1	72	0	0	1	1	1	1	1	1	1	1	1	14	14	14	0	0	0	0	0	0	0	0	0	0	0	0	0	0	0	0	0	0	0	FALSE	0	0	0	0	0	0	FALSE	FALSE	0
2018	1	1	58	28	2	56	0	0	1	1	1	1	1	1	1	1	1	14	14	14	0	0	0	0	0	0	0	0	0	0	0	0	0	0	0	0	0	0	0	FALSE	0	0	0	0	0	0	FALSE	FALSE	0
2018	1	1	58	27	2	52	0	0	1	1	1	1	1	1	1	1	1	14	14	14	0	0	0	0	0	0	0	0	0	0	0	0	0	0	0	0	0	0	0	FALSE	0	0	0	0	0	0	FALSE	FALSE	0
2018	1	1	58	26	1	53	0	0	1	1	1	1	1	1	1	1	1	14	14	14	0	0	0	0	0	0	0	0	0	0	0	0	0	0	0	0	0	0	0	FALSE	0	0	0	0	0	0	FALSE	FALSE	0
2018	1	1	58	25	2	58	0	0	1	2	1	1	1	1	1	1	1	14	14	14	0	0	0	0	0	0	0	0	0	0	0	0	0	0	0	0	0	0	0	FALSE	0	0	0	0	0	0	FALSE	FALSE	0
2018	1	1	58	24	1	50	0	0	1	1	1	1	1	1	1	1	1	14	14	14	0	0	0	0	0	0	0	0	0	0	0	0	0	0	0	0	0	0	0	FALSE	0	0	0	0	0	0	FALSE	FALSE	0
2018	1	1	58	23	1	68	0	0	1	1	2	2	3	2	3	2	2	3	3	3	0	0	1	4	0	0	0	0	0	0	0	0	0	0	0	0	0	0	0	FALSE	0	0	0	0	0	0	FALSE	FALSE	0
2018	1	1	58	22	2	73	0	0	1	1	1	2	1	2	1	1	1	11	14	14	0	0	0	0	0	0	0	0	0	0	0	0	0	0	0	0	0	0	0	FALSE	0	0	0	0	0	0	FALSE	FALSE	0
2018	1	1	58	21	2	77	0	0	1	1	1	1	1	1	1	1	1	14	14	14	0	0	0	0	0	0	0	0	0	0	0	0	0	0	0	0	0	0	0	FALSE	0	0	0	0	0	0	FALSE	FALSE	0
2018	1	1	58	20	1	56	0	0	1	1	1	1	1	1	1	1	1	14	14	14	0	0	0	0	0	0	0	0	0	0	0	0	0	0	0	0	0	0	0	FALSE	0	0	0	0	0	0	FALSE	FALSE	0
2018	1	1	58	19	1	76	0	0	1	1	2	1	1	1	1	1	1	14	14	14	0	0	0	0	0	0	0	0	0	0	0	0	0	0	0	0	0	0	0	FALSE	0	0	0	0	0	0	FALSE	FALSE	0
2018	1	1	58	18	1	58	0	0	1	1	2	1	1	1	1	1	1	14	14	14	0	0	0	0	0	0	0	0	0	0	0	0	0	0	0	0	0	0	0	FALSE	0	0	0	0	0	0	FALSE	FALSE	0
2018	1	1	58	17	1	88	0	0	1	1	2	1	1	1	1	1	1	14	14	14	0	0	0	0	0	0	0	0	0	0	0	0	0	0	0	0	0	0	0	FALSE	0	0	0	0	0	0	FALSE	FALSE	0
2018	1	1	58	16	2	70	0	0	1	1	1	1	1	1	1	1	1	14	14	14	0	0	0	0	0	0	0	0	0	0	0	0	0	0	0	0	0	0	0	FALSE	0	0	0	0	0	0	FALSE	FALSE	0
2018	1	1	58	15	2	62	0	0	1	1	2	1	1	1	1	1	1	14	14	14	0	0	0	0	0	0	0	0	0	0	0	0	0	0	0	0	0	0	0	FALSE	0	0	0	0	0	0	FALSE	FALSE	0
2018	1	1	58	14	2	72	0	0	1	1	1	2	3	2	3	2	2	3	3	3	0	0	1	0	0	0	0	0	0	0	0	0	0	0	0	0	0	0	0	FALSE	0	0	0	0	0	0	FALSE	FALSE	0
2018	1	1	58	13	2	72	0	0	1	1	1	2	2	2	1	2	1	3	1	1	0	0	1	0	0	0	0	0	0	0	0	0	0	0	0	0	0	0	0	FALSE	0	0	0	0	0	0	FALSE	FALSE	0
2018	1	1	58	12	2	60	0	0	1	1	2	1	1	1	1	1	1	14	14	14	0	0	0	0	0	0	0	0	0	0	0	0	0	0	0	0	0	0	0	FALSE	0	0	0	0	0	0	FALSE	FALSE	0
2018	1	1	58	11	1	63	0	0	1	1	2	1	1	1	1	1	1	14	14	14	0	0	0	0	0	0	0	0	0	0	0	0	0	0	0	0	0	0	0	FALSE	0	0	0	0	0	0	FALSE	FALSE	0
2018	1	1	58	10	1	59	0	0	1	1	1	1	1	1	1	1	1	14	14	14	0	0	0	0	0	0	0	0	0	0	0	0	0	0	0	0	0	0	0	FALSE	0	0	0	0	0	0	FALSE	FALSE	0
2018	1	1	58	9	2	65	0	0	1	1	1	1	1	1	1	1	1	14	14	14	0	0	0	0	0	0	0	0	0	0	0	0	0	0	0	0	0	0	0	FALSE	0	0	0	0	0	0	FALSE	FALSE	0
2018	1	1	58	8	2	54	0	0	1	1	1	1	1	1	1	1	1	14	14	14	0	0	0	0	0	0	0	0	0	0	0	0	0	0	0	0	0	0	0	FALSE	0	0	0	0	0	0	FALSE	FALSE	0
2018	1	1	58	7	1	58	0	0	1	1	1	7	1	7	1	6	1	6	14	14	0	0	0	0	0	0	0	0	0	0	0	0	0	0	0	0	0	0	0	FALSE	0	0	0	0	0	0	FALSE	FALSE	0
2018	1	1	58	6	2	60	0	0	1	1	1	1	1	1	1	1	1	14	14	14	0	0	0	0	0	0	0	0	0	0	0	0	0	0	0	0	0	0	0	FALSE	0	0	0	0	0	0	FALSE	FALSE	0
2018	1	1	58	5	1	57	0	0	1	1	1	1	1	1	1	1	1	14	14	14	0	0	0	0	0	0	0	0	0	0	0	0	0	0	0	0	0	0	0	FALSE	0	0	0	0	0	0	FALSE	FALSE	0
2018	1	1	58	4	1	71	0	0	1	1	1	2	1	1	1	1	1	1	14	14	0	0	0	0	0	0	0	0	0	0	0	0	0	0	0	0	0	0	0	FALSE	0	0	0	0	0	0	FALSE	FALSE	0
2018	1	1	58	3	2	57	0	0	1	1	1	1	1	1	1	1	1	14	14	14	0	0	0	0	0	0	0	0	0	0	0	0	0	0	0	0	0	0	0	FALSE	0	0	0	0	0	0	FALSE	FALSE	0
2018	1	1	58	2	1	65	0	0	1	1	1	1	1	1	1	1	1	14	14	14	0	0	0	0	0	0	0	0	0	0	0	0	0	0	0	0	0	0	0	FALSE	0	0	0	0	0	0	FALSE	FALSE	0
2018	1	1	58	1	1	63	0	0	1	1	2	1	1	1	1	1	1	14	14	14	0	0	0	0	0	0	0	0	0	0	0	0	0	0	0	0	0	0	0	FALSE	0	0	0	0	0	0	FALSE	FALSE	0
2018	1	1	56	50	1	64	0	0	1	1	1	1	1	1	1	1	1	14	14	14	0	0	0	0	0	0	0	0	0	0	0	0	0	0	0	0	0	0	0	FALSE	0	0	0	0	0	0	FALSE	FALSE	0
2018	1	1	56	49	2	57	0	0	1	1	2	1	1	1	1	1	1	14	14	14	0	0	0	0	0	0	0	0	0	0	0	0	0	0	0	0	0	0	0	FALSE	0	0	0	0	0	0	FALSE	FALSE	0
2018	1	1	56	48	2	58	0	0	1	1	1	1	1	1	1	1	1	14	14	14	0	0	0	0	0	0	0	0	0	0	0	0	0	0	0	0	0	0	0	FALSE	0	0	0	0	0	0	FALSE	FALSE	0
2018	1	1	56	47	2	57	0	0	1	1	1	1	1	1	1	1	1	14	14	14	0	0	0	0	0	0	0	0	0	0	0	0	0	0	0	0	0	0	0	FALSE	0	0	0	0	0	0	FALSE	FALSE	0
2018	1	1	56	46	1	68	0	0	1	1	1	1	1	1	1	1	1	14	14	14	0	0	0	0	0	0	0	0	0	0	0	0	0	0	0	0	0	0	0	FALSE	0	0	0	0	0	0	FALSE	FALSE	0
2018	1	1	56	45	2	74	0	0	1	1	1	1	1	1	1	1	1	14	14	14	0	0	0	0	0	0	0	0	0	0	0	0	0	0	0	0	0	0	0	FALSE	0	0	0	0	0	0	FALSE	FALSE	0
2018	1	1	56	44	2	72	0	0	1	1	1	1	1	1	1	1	4	14	14	14	0	0	0	0	0	71	0	3	0	2	0	1	0	0	0	5	0	0	0	FALSE	0	0	0	0	0	0	FALSE	FALSE	0
2018	1	1	56	43	2	56	0	0	1	1	1	1	1	1	1	1	1	14	14	14	0	0	0	0	0	0	0	0	0	0	0	0	0	0	0	0	0	0	0	FALSE	0	0	0	0	0	0	FALSE	FALSE	0
2018	1	1	56	42	2	58	0	0	1	1	1	1	1	1	1	1	1	14	14	14	0	0	0	0	0	0	0	0	0	0	0	0	0	0	0	0	0	0	0	FALSE	0	0	0	0	0	0	FALSE	FALSE	0
2018	1	1	56	41	1	50	0	0	1	1	1	1	1	1	1	1	1	14	14	14	0	0	0	0	0	0	0	0	0	0	0	0	0	0	0	0	0	0	0	FALSE	0	0	0	0	0	0	FALSE	FALSE	0
2018	1	1	56	40	1	61	0	0	1	1	1	1	1	1	1	1	1	14	14	14	0	0	0	0	0	0	0	0	0	0	0	0	0	0	0	0	0	0	0	FALSE	0	0	0	0	0	0	FALSE	FALSE	0
2018	1	1	56	39	2	58	0	0	1	1	1	1	2	1	1	1	1	14	1	14	0	0	0	0	0	0	0	0	0	0	0	0	0	0	0	0	0	0	0	FALSE	0	0	0	0	0	0	FALSE	FALSE	0
2018	1	1	56	38	2	71	0	0	1	1	1	1	1	1	1	1	4	14	14	14	0	0	0	0	0	61	0	1	0	2	0	1	0	0	0	5	0	0	0	FALSE	0	0	0	0	0	0	FALSE	FALSE	0
2018	1	1	56	37	1	66	0	0	1	1	1	1	1	1	1	1	1	14	14	14	0	0	0	0	0	0	0	0	0	0	0	0	0	0	0	0	0	0	0	FALSE	0	0	0	0	0	0	FALSE	FALSE	0
2018	1	1	56	36	2	58	0	0	1	1	1	1	1	1	1	1	1	14	14	14	0	0	0	0	0	0	0	0	0	0	0	0	0	0	0	0	0	0	0	FALSE	0	0	0	0	0	0	FALSE	FALSE	0
2018	1	1	56	35	1	58	0	0	1	1	1	1	1	1	1	1	1	14	14	14	0	0	0	0	0	0	0	0	0	0	0	0	0	0	0	0	0	0	0	FALSE	0	0	0	0	0	0	FALSE	FALSE	0
2018	1	1	56	34	2	56	0	0	1	1	2	1	1	1	1	1	1	14	14	14	0	0	0	0	0	0	0	0	0	0	0	0	0	0	0	0	0	0	0	FALSE	0	0	0	0	0	0	FALSE	FALSE	0
2018	1	1	56	33	2	72	0	0	1	1	1	1	1	1	1	1	1	14	14	14	0	0	0	0	0	0	0	0	0	0	0	0	0	0	0	0	0	0	0	FALSE	0	0	0	0	0	0	FALSE	FALSE	0
2018	1	1	56	32	2	74	0	0	1	1	1	1	1	1	1	1	1	14	14	14	0	0	0	0	0	0	0	0	0	0	0	0	0	0	0	0	0	0	0	FALSE	0	0	0	0	0	0	FALSE	FALSE	0
2018	1	1	56	31	1	81	0	0	1	1	2	2	1	2	1	2	1	3	14	14	0	0	1	0	0	0	0	0	0	0	0	0	0	0	0	0	0	0	0	FALSE	0	0	0	0	0	0	FALSE	FALSE	0
2018	1	1	56	30	1	75	0	0	1	1	1	1	1	1	1	1	1	14	14	14	0	0	0	0	0	0	0	0	0	0	0	0	0	0	0	0	0	0	0	FALSE	0	0	0	0	0	0	FALSE	FALSE	0
2018	1	1	56	29	1	50	0	0	1	1	1	1	1	1	1	1	1	14	14	14	0	0	0	0	0	0	0	0	0	0	0	0	0	0	0	0	0	0	0	FALSE	0	0	0	0	0	0	FALSE	FALSE	0
2018	1	1	56	28	1	70	0	0	1	1	2	1	1	1	1	1	1	14	14	14	0	0	0	0	0	0	0	0	0	0	0	0	0	0	0	0	0	0	0	FALSE	0	0	0	0	0	0	FALSE	FALSE	0
2018	1	1	56	27	1	58	0	0	1	1	1	1	1	1	1	1	1	14	14	14	0	0	0	0	0	0	0	0	0	0	0	0	0	0	0	0	0	0	0	FALSE	0	0	0	0	0	0	FALSE	FALSE	0
2018	1	1	56	26	2	60	0	0	1	1	1	1	1	1	1	1	1	14	14	14	0	0	0	0	0	0	0	0	0	0	0	0	0	0	0	0	0	0	0	FALSE	0	0	0	0	0	0	FALSE	FALSE	0
2018	1	1	56	25	2	64	0	0	1	1	1	1	1	1	1	1	1	14	14	14	0	0	0	0	0	0	0	0	0	0	0	0	0	0	0	0	0	0	0	FALSE	0	0	0	0	0	0	FALSE	FALSE	0
2018	1	1	56	24	2	53	0	0	1	1	1	1	1	1	1	1	1	14	14	14	0	0	0	0	0	0	0	0	0	0	0	0	0	0	0	0	0	0	0	FALSE	0	0	0	0	0	0	FALSE	FALSE	0
2018	1	1	56	23	1	73	0	0	1	1	1	1	6	1	6	1	6	14	6	14	0	0	0	0	0	0	0	0	0	0	0	0	0	0	0	0	0	0	0	FALSE	0	0	0	0	0	0	FALSE	FALSE	0
2018	1	1	56	22	2	50	0	0	1	1	1	1	1	1	1	1	1	14	14	14	0	0	0	0	0	0	0	0	0	0	0	0	0	0	0	0	0	0	0	FALSE	0	0	0	0	0	0	FALSE	FALSE	0
2018	1	1	56	21	2	53	0	0	1	1	1	1	1	1	1	1	1	14	14	14	0	0	0	0	0	0	0	0	0	0	0	0	0	0	0	0	0	0	0	FALSE	0	0	0	0	0	0	FALSE	FALSE	0
2018	1	1	56	20	2	60	0	0	1	2	1	3	7	3	7	1	6	12	13	12	0	0	0	0	0	0	0	0	0	0	0	0	0	0	0	0	0	0	0	FALSE	0	0	0	0	0	0	FALSE	FALSE	0
2018	1	1	56	19	2	72	0	0	1	1	1	2	3	2	2	2	2	3	3	3	0	0	7	0	0	0	0	0	0	0	0	0	0	0	0	0	0	0	0	FALSE	0	0	0	0	0	0	FALSE	FALSE	0
2018	1	1	56	18	2	72	0	0	1	1	1	1	1	1	1	1	1	14	14	14	0	0	0	0	0	0	0	0	0	0	0	0	0	0	0	0	0	0	0	FALSE	0	0	0	0	0	0	FALSE	FALSE	0
2018	1	1	56	17	2	52	0	0	1	1	1	1	1	1	1	1	1	14	14	14	0	0	0	0	0	0	0	0	0	0	0	0	0	0	0	0	0	0	0	FALSE	0	0	0	0	0	0	FALSE	FALSE	0
2018	1	1	56	16	1	52	0	0	1	1	1	1	1	1	1	1	1	14	14	14	0	0	0	0	0	0	0	0	0	0	0	0	0	0	0	0	0	0	0	FALSE	0	0	0	0	0	0	FALSE	FALSE	0
2018	1	1	56	15	2	66	0	0	4	0	0	0	0	0	0	0	0	0	0	0	1	1	0	0	0	0	0	0	0	0	0	0	0	0	0	0	0	0	0	FALSE	0	0	0	0	0	0	FALSE	FALSE	0
2018	1	1	56	14	2	68	0	0	1	1	1	1	1	1	1	1	1	14	14	14	0	0	0	0	0	0	0	0	0	0	0	0	0	0	0	0	0	0	0	FALSE	0	0	0	0	0	0	FALSE	FALSE	0
2018	1	1	56	13	1	71	0	0	1	1	1	5	3	5	3	2	2	3	3	3	0	0	7	0	0	0	0	0	0	0	0	0	0	0	0	0	0	0	0	FALSE	0	0	0	0	0	0	FALSE	FALSE	0
2018	1	1	56	12	2	68	0	0	1	1	1	1	1	1	1	1	1	14	14	14	0	0	0	0	0	0	0	0	0	0	0	0	0	0	0	0	0	0	0	FALSE	0	0	0	0	0	0	FALSE	FALSE	0
2018	1	1	56	11	2	72	0	0	1	1	1	1	1	1	1	1	1	14	14	14	0	0	0	0	0	0	0	0	0	0	0	0	0	0	0	0	0	0	0	FALSE	0	0	0	0	0	0	FALSE	FALSE	0
2018	1	1	56	10	2	64	0	0	1	1	2	1	1	1	1	1	1	14	14	14	0	0	0	0	0	0	0	0	0	0	0	0	0	0	0	0	0	0	0	FALSE	0	0	0	0	0	0	FALSE	FALSE	0
2018	1	1	56	9	2	60	0	0	1	1	1	1	1	1	1	1	1	14	14	14	0	0	0	0	0	0	0	0	0	0	0	0	0	0	0	0	0	0	0	FALSE	0	0	0	0	0	0	FALSE	FALSE	0
2018	1	1	56	8	1	60	0	0	1	1	1	1	1	1	1	1	1	14	14	14	0	0	0	0	0	0	0	0	0	0	0	0	0	0	0	0	0	0	0	FALSE	0	0	0	0	0	0	FALSE	FALSE	0
2018	1	1	56	7	2	73	0	0	2	0	0	0	0	0	0	0	0	0	0	0	3	3	0	0	0	0	0	0	0	0	0	0	0	0	0	0	0	0	0	FALSE	0	0	0	0	0	0	FALSE	FALSE	0
2018	1	1	56	6	2	53	0	0	1	1	1	1	1	1	1	1	1	14	14	14	0	0	0	0	0	0	0	0	0	0	0	0	0	0	0	0	0	0	0	FALSE	0	0	0	0	0	0	FALSE	FALSE	0
2018	1	1	56	5	2	74	0	0	1	1	1	3	5	3	5	1	6	6	6	6	0	0	0	0	0	0	0	0	0	0	0	0	0	0	0	0	0	0	0	FALSE	0	0	0	0	0	0	FALSE	FALSE	0
2018	1	1	56	4	1	61	0	0	1	1	2	1	3	1	3	1	1	14	12	14	0	0	0	0	0	0	0	0	0	0	0	0	0	0	0	0	0	0	0	FALSE	0	0	0	0	0	0	FALSE	FALSE	0
2018	1	1	56	3	2	74	0	0	1	1	1	2	2	1	2	1	2	1	3	1	0	0	1	0	0	0	0	0	0	0	0	0	0	0	0	0	0	0	0	FALSE	0	0	0	0	0	0	FALSE	FALSE	0
2018	1	1	56	2	1	73	0	0	1	1	2	4	3	4	3	5	2	4	3	3	0	0	1	0	61	0	3	0	2	0	1	0	0	0	4	0	0	0	0	FALSE	0	0	0	0	0	0	FALSE	FALSE	0
2018	1	1	56	1	1	82	0	0	1	1	1	1	1	1	1	1	1	14	14	14	0	0	0	0	0	0	0	0	0	0	0	0	0	0	0	0	0	0	0	FALSE	0	0	0	0	0	0	FALSE	FALSE	0
2018	1	1	65	50	1	71	0	0	1	1	1	1	3	1	3	1	1	14	6	14	0	0	0	0	0	0	0	0	0	0	0	0	0	0	0	0	0	0	0	FALSE	0	0	0	0	0	0	FALSE	FALSE	0
2018	1	1	65	49	1	55	0	0	1	1	1	1	1	1	1	1	1	14	14	14	0	0	0	0	0	0	0	0	0	0	0	0	0	0	0	0	0	0	0	FALSE	0	0	0	0	0	0	FALSE	FALSE	0
2018	1	1	65	48	2	56	0	0	1	1	1	1	1	1	1	1	1	14	14	14	0	0	0	0	0	0	0	0	0	0	0	0	0	0	0	0	0	0	0	FALSE	0	0	0	0	0	0	FALSE	FALSE	0
2018	1	1	65	47	2	59	0	0	1	1	1	1	1	1	1	1	1	14	14	14	0	0	0	0	0	0	0	0	0	0	0	0	0	0	0	0	0	0	0	FALSE	0	0	0	0	0	0	FALSE	FALSE	0
2018	1	1	65	46	1	87	0	0	1	1	1	1	1	1	1	1	1	14	14	14	0	0	0	0	0	0	0	0	0	0	0	0	0	0	0	0	0	0	0	FALSE	0	0	0	0	0	0	FALSE	FALSE	0
2018	1	1	65	45	2	52	0	0	1	1	1	1	1	1	1	1	1	14	14	14	0	0	0	0	0	0	0	0	0	0	0	0	0	0	0	0	0	0	0	FALSE	0	0	0	0	0	0	FALSE	FALSE	0
2018	1	1	65	44	1	56	0	0	1	1	1	1	1	1	1	1	1	14	14	14	0	0	0	0	0	0	0	0	0	0	0	0	0	0	0	0	0	0	0	FALSE	0	0	0	0	0	0	FALSE	FALSE	0
2018	1	1	65	43	2	84	0	0	1	1	1	5	1	4	1	2	4	3	14	14	0	0	1	0	0	80	0	1	0	2	0	1	0	0	0	5	0	0	0	FALSE	0	0	0	0	0	0	FALSE	FALSE	0
2018	1	1	65	42	1	53	0	0	1	1	1	1	1	1	1	1	1	14	14	14	0	0	0	0	0	0	0	0	0	0	0	0	0	0	0	0	0	0	0	FALSE	0	0	0	0	0	0	FALSE	FALSE	0
2018	1	1	65	41	2	50	0	0	1	1	1	1	1	1	1	1	1	14	14	14	0	0	0	0	0	0	0	0	0	0	0	0	0	0	0	0	0	0	0	FALSE	0	0	0	0	0	0	FALSE	FALSE	0
2018	1	1	65	40	1	58	0	0	1	1	1	1	1	1	1	1	1	14	14	14	0	0	0	0	0	0	0	0	0	0	0	0	0	0	0	0	0	0	0	FALSE	0	0	0	0	0	0	FALSE	FALSE	0
2018	1	1	65	39	1	64	0	0	1	1	1	1	1	1	1	1	1	14	14	14	0	0	0	0	0	0	0	0	0	0	0	0	0	0	0	0	0	0	0	FALSE	0	0	0	0	0	0	FALSE	FALSE	0
2018	1	1	65	38	1	56	0	0	1	1	1	1	1	1	1	1	1	14	14	14	0	0	0	0	0	0	0	0	0	0	0	0	0	0	0	0	0	0	0	FALSE	0	0	0	0	0	0	FALSE	FALSE	0
2018	1	1	65	37	1	50	0	0	1	1	1	1	1	1	1	1	1	14	14	14	0	0	0	0	0	0	0	0	0	0	0	0	0	0	0	0	0	0	0	FALSE	0	0	0	0	0	0	FALSE	FALSE	0
2018	1	1	65	36	2	57	0	0	1	1	1	1	1	1	1	1	1	14	14	14	0	0	0	0	0	0	0	0	0	0	0	0	0	0	0	0	0	0	0	FALSE	0	0	0	0	0	0	FALSE	FALSE	0
2018	1	1	65	35	1	67	0	0	1	1	1	1	1	1	1	1	1	14	14	14	0	0	0	0	0	0	0	0	0	0	0	0	0	0	0	0	0	0	0	FALSE	0	0	0	0	0	0	FALSE	FALSE	0
2018	1	1	65	34	2	51	0	0	1	1	1	1	1	1	1	1	1	14	14	14	0	0	0	0	0	0	0	0	0	0	0	0	0	0	0	0	0	0	0	FALSE	0	0	0	0	0	0	FALSE	FALSE	0
2018	1	1	65	33	2	65	0	0	1	1	1	1	1	1	1	1	1	14	14	14	0	0	0	0	0	0	0	0	0	0	0	0	0	0	0	0	0	0	0	FALSE	0	0	0	0	0	0	FALSE	FALSE	0
2018	1	1	65	32	2	53	0	0	1	1	1	1	1	1	1	1	1	14	14	14	0	0	0	0	0	0	0	0	0	0	0	0	0	0	0	0	0	0	0	FALSE	0	0	0	0	0	0	FALSE	FALSE	0
2018	1	1	65	31	1	74	0	0	1	1	1	1	1	1	1	1	1	14	14	14	0	0	0	0	0	0	0	0	0	0	0	0	0	0	0	0	0	0	0	FALSE	0	0	0	0	0	0	FALSE	FALSE	0
2018	1	1	65	30	1	79	0	0	1	1	1	3	1	3	1	1	1	12	14	14	0	0	0	0	0	0	0	0	0	0	0	0	0	0	0	0	0	0	0	FALSE	0	0	0	0	0	0	FALSE	FALSE	0
2018	1	1	65	29	1	52	0	0	1	1	1	1	1	1	1	1	1	14	14	14	0	0	0	0	0	0	0	0	0	0	0	0	0	0	0	0	0	0	0	FALSE	0	0	0	0	0	0	FALSE	FALSE	0
2018	1	1	65	28	1	52	0	0	1	1	2	1	1	1	1	1	1	14	14	14	0	0	0	0	0	0	0	0	0	0	0	0	0	0	0	0	0	0	0	FALSE	0	0	0	0	0	0	FALSE	FALSE	0
2018	1	1	65	27	1	66	0	0	1	1	1	3	3	3	3	2	2	3	3	3	0	0	5	0	0	0	0	0	0	0	0	0	0	0	0	0	0	0	0	FALSE	0	0	0	0	0	0	FALSE	FALSE	0
2018	1	1	65	26	2	53	0	0	1	1	1	1	1	1	1	1	1	14	14	14	0	0	0	0	0	0	0	0	0	0	0	0	0	0	0	0	0	0	0	FALSE	0	0	0	0	0	0	FALSE	FALSE	0
2018	1	1	65	25	1	54	0	0	1	1	1	1	1	1	1	1	1	14	14	14	0	0	0	0	0	0	0	0	0	0	0	0	0	0	0	0	0	0	0	FALSE	0	0	0	0	0	0	FALSE	FALSE	0
2018	1	1	65	24	2	54	0	0	1	1	1	1	1	1	1	1	1	14	14	14	0	0	0	0	0	0	0	0	0	0	0	0	0	0	0	0	0	0	0	FALSE	0	0	0	0	0	0	FALSE	FALSE	0
2018	1	1	65	23	1	59	0	0	1	1	1	1	1	1	1	1	1	14	14	14	0	0	0	0	0	0	0	0	0	0	0	0	0	0	0	0	0	0	0	FALSE	0	0	0	0	0	0	FALSE	FALSE	0
2018	1	1	65	22	1	69	0	0	1	1	1	1	1	1	1	1	1	14	14	14	0	0	0	0	0	0	0	0	0	0	0	0	0	0	0	0	0	0	0	FALSE	0	0	0	0	0	0	FALSE	FALSE	0
2018	1	1	65	21	2	60	0	0	1	1	1	7	7	7	7	6	6	7	7	7	0	0	0	0	0	0	0	0	0	0	0	0	0	0	0	0	0	0	0	FALSE	0	0	0	0	0	0	FALSE	FALSE	0
2018	1	1	65	20	2	50	0	0	1	1	1	1	1	1	1	1	1	14	14	14	0	0	0	0	0	0	0	0	0	0	0	0	0	0	0	0	0	0	0	FALSE	0	0	0	0	0	0	FALSE	FALSE	0
2018	1	1	65	19	1	54	0	0	1	1	1	1	1	1	1	1	1	14	14	14	0	0	0	0	0	0	0	0	0	0	0	0	0	0	0	0	0	0	0	FALSE	0	0	0	0	0	0	FALSE	FALSE	0
2018	1	1	65	18	1	50	0	0	1	1	1	1	1	1	1	1	1	14	14	14	0	0	0	0	0	0	0	0	0	0	0	0	0	0	0	0	0	0	0	FALSE	0	0	0	0	0	0	FALSE	FALSE	0
2018	1	1	65	17	2	62	0	0	1	1	1	1	1	1	1	1	1	14	14	14	0	0	0	0	0	0	0	0	0	0	0	0	0	0	0	0	0	0	0	FALSE	0	0	0	0	0	0	FALSE	FALSE	0
2018	1	1	65	16	1	54	0	0	1	1	1	1	1	1	1	1	1	14	14	14	0	0	0	0	0	0	0	0	0	0	0	0	0	0	0	0	0	0	0	FALSE	0	0	0	0	0	0	FALSE	FALSE	0
2018	1	1	65	15	2	52	0	0	1	1	1	1	1	1	1	1	1	14	14	14	0	0	0	0	0	0	0	0	0	0	0	0	0	0	0	0	0	0	0	FALSE	0	0	0	0	0	0	FALSE	FALSE	0
2018	1	1	65	14	2	64	0	0	1	2	1	1	1	1	1	1	1	14	14	14	0	0	0	0	0	0	0	0	0	0	0	0	0	0	0	0	0	0	0	FALSE	0	0	0	0	0	0	FALSE	FALSE	0
2018	1	1	65	13	1	74	0	0	1	1	1	1	1	1	1	1	1	14	14	14	0	0	0	0	0	0	0	0	0	0	0	0	0	0	0	0	0	0	0	FALSE	0	0	0	0	0	0	FALSE	FALSE	0
2018	1	1	65	12	1	72	0	0	1	1	1	5	3	3	3	1	1	11	11	11	0	0	0	0	0	0	0	0	0	0	0	0	0	0	0	0	0	0	0	FALSE	0	0	0	0	0	0	FALSE	FALSE	0
2018	1	1	65	11	2	84	0	0	1	2	1	3	1	3	1	5	4	4	14	14	0	0	0	0	80	82	3	1	2	2	1	1	0	0	4	5	0	0	0	FALSE	0	0	0	0	0	0	FALSE	FALSE	0
2018	1	1	65	10	2	65	0	0	1	1	1	3	3	3	3	1	1	12	12	12	0	0	0	0	0	0	0	0	0	0	0	0	0	0	0	0	0	0	0	FALSE	0	0	0	0	0	0	FALSE	FALSE	0
2018	1	1	65	9	2	68	0	0	1	2	2	1	1	1	1	1	1	14	14	14	0	0	0	0	0	0	0	0	0	0	0	0	0	0	0	0	0	0	0	FALSE	0	0	0	0	0	0	FALSE	FALSE	0
2018	1	1	65	8	2	71	0	0	1	1	1	1	1	1	1	1	1	14	14	14	0	0	0	0	0	0	0	0	0	0	0	0	0	0	0	0	0	0	0	FALSE	0	0	0	0	0	0	FALSE	FALSE	0
2018	1	1	65	7	2	70	0	0	1	1	1	6	1	6	1	1	1	9	14	14	0	0	0	0	0	0	0	0	0	0	0	0	0	0	0	0	0	0	0	FALSE	0	0	0	0	0	0	FALSE	FALSE	0
2018	1	1	65	6	1	65	0	0	1	1	1	1	1	1	1	1	1	14	14	14	0	0	0	0	0	0	0	0	0	0	0	0	0	0	0	0	0	0	0	FALSE	0	0	0	0	0	0	FALSE	FALSE	0
2018	1	1	65	5	1	89	0	0	1	1	1	2	1	2	1	2	1	3	14	14	0	0	1	0	0	0	0	0	0	0	0	0	0	0	0	0	0	0	0	FALSE	0	0	0	0	0	0	FALSE	FALSE	0
2018	1	1	65	4	1	60	0	0	1	1	1	1	1	1	1	1	1	14	14	14	0	0	0	0	0	0	0	0	0	0	0	0	0	0	0	0	0	0	0	FALSE	0	0	0	0	0	0	FALSE	FALSE	0
2018	1	1	65	3	1	86	0	0	1	1	1	2	3	2	2	1	1	11	11	11	0	0	0	0	0	0	0	0	0	0	0	0	0	0	0	0	0	0	0	FALSE	0	0	0	0	0	0	FALSE	FALSE	0
2018	1	1	65	2	2	55	0	0	1	1	1	1	1	1	1	1	1	14	14	14	0	0	0	0	0	0	0	0	0	0	0	0	0	0	0	0	0	0	0	FALSE	0	0	0	0	0	0	FALSE	FALSE	0
2018	1	1	65	1	2	50	0	0	1	1	1	2	1	1	1	1	1	1	14	14	0	0	0	0	0	0	0	0	0	0	0	0	0	0	0	0	0	0	0	FALSE	0	0	0	0	0	0	FALSE	FALSE	0
2018	1	1	3	50	2	64	0	0	1	1	1	6	1	6	1	6	1	6	14	14	0	0	0	0	0	0	0	0	0	0	0	0	0	0	0	0	0	0	0	FALSE	0	0	0	0	0	0	FALSE	FALSE	0
2018	1	1	3	49	1	65	0	0	1	1	1	1	1	1	1	1	1	14	14	14	0	0	0	0	0	0	0	0	0	0	0	0	0	0	0	0	0	0	0	FALSE	0	0	0	0	0	0	FALSE	FALSE	0
2018	1	1	3	48	1	75	0	0	1	1	1	1	1	1	1	1	1	14	14	14	0	0	0	0	0	0	0	0	0	0	0	0	0	0	0	0	0	0	0	FALSE	0	0	0	0	0	0	FALSE	FALSE	0
2018	1	1	3	47	1	65	0	0	1	1	1	1	4	1	4	1	1	14	12	14	0	0	0	0	0	0	0	0	0	0	0	0	0	0	0	0	0	0	0	FALSE	0	0	0	0	0	0	FALSE	FALSE	0
2018	1	1	3	46	1	85	0	0	1	1	1	3	3	2	3	5	2	4	3	3	0	0	1	2	82	0	1	0	2	0	1	0	0	0	2	0	0	0	0	FALSE	0	0	0	0	0	0	FALSE	FALSE	0
2018	1	1	3	45	2	80	0	0	1	1	1	3	3	3	3	2	2	3	3	3	0	0	1	2	0	0	0	0	0	0	0	0	0	0	0	0	0	0	0	FALSE	0	0	0	0	0	0	FALSE	FALSE	0
2018	1	1	3	44	1	83	0	0	1	1	1	3	3	3	3	2	2	3	3	3	0	0	1	2	0	0	0	0	0	0	0	0	0	0	0	0	0	0	0	FALSE	0	0	0	0	0	0	FALSE	FALSE	0
2018	1	1	3	43	2	53	0	0	1	1	1	1	1	1	1	1	1	14	14	14	0	0	0	0	0	0	0	0	0	0	0	0	0	0	0	0	0	0	0	FALSE	0	0	0	0	0	0	FALSE	FALSE	0
2018	1	1	3	42	1	70	0	0	1	1	1	1	1	1	1	1	1	14	14	14	0	0	0	0	0	0	0	0	0	0	0	0	0	0	0	0	0	0	0	FALSE	0	0	0	0	0	0	FALSE	FALSE	0
2018	1	1	3	41	1	52	0	0	1	1	1	1	1	1	1	1	1	14	14	14	0	0	0	0	0	0	0	0	0	0	0	0	0	0	0	0	0	0	0	FALSE	0	0	0	0	0	0	FALSE	FALSE	0
2018	1	1	3	40	1	75	0	0	1	1	1	3	3	3	3	2	2	3	3	3	0	0	1	2	0	0	0	0	0	0	0	0	0	0	0	0	0	0	0	FALSE	0	0	0	0	0	0	FALSE	FALSE	0
2018	1	1	3	39	1	52	0	0	1	1	1	1	1	1	1	1	1	14	14	14	0	0	0	0	0	0	0	0	0	0	0	0	0	0	0	0	0	0	0	FALSE	0	0	0	0	0	0	FALSE	FALSE	0
2018	1	1	3	38	1	50	0	0	1	2	1	1	1	1	1	1	1	14	14	14	0	0	0	0	0	0	0	0	0	0	0	0	0	0	0	0	0	0	0	FALSE	0	0	0	0	0	0	FALSE	FALSE	0
2018	1	1	3	37	1	63	0	0	1	1	1	1	1	1	1	1	1	14	14	14	0	0	0	0	0	0	0	0	0	0	0	0	0	0	0	0	0	0	0	FALSE	0	0	0	0	0	0	FALSE	FALSE	0
2018	1	1	3	36	2	50	0	0	1	1	1	1	1	1	1	1	1	14	14	14	0	0	0	0	0	0	0	0	0	0	0	0	0	0	0	0	0	0	0	FALSE	0	0	0	0	0	0	FALSE	FALSE	0
2018	1	1	3	35	1	66	0	0	1	1	1	2	1	1	1	1	1	1	14	14	0	0	0	0	0	0	0	0	0	0	0	0	0	0	0	0	0	0	0	FALSE	0	0	0	0	0	0	FALSE	FALSE	0
2018	1	1	3	34	1	61	0	0	1	1	1	1	1	1	1	1	1	14	14	14	0	0	0	0	0	0	0	0	0	0	0	0	0	0	0	0	0	0	0	FALSE	0	0	0	0	0	0	FALSE	FALSE	0
2018	1	1	3	33	1	63	0	0	1	1	1	3	2	3	1	2	1	3	1	1	0	0	1	7	0	0	0	0	0	0	0	0	0	0	0	0	0	0	0	FALSE	0	0	0	0	0	0	FALSE	FALSE	0
2018	1	1	3	32	1	59	0	0	1	1	1	2	2	1	1	1	1	1	1	1	0	0	0	0	0	0	0	0	0	0	0	0	0	0	0	0	0	0	0	FALSE	0	0	0	0	0	0	FALSE	FALSE	0
2018	1	1	3	31	2	53	0	0	1	1	1	1	1	1	1	1	1	14	14	14	0	0	0	0	0	0	0	0	0	0	0	0	0	0	0	0	0	0	0	FALSE	0	0	0	0	0	0	FALSE	FALSE	0
2018	1	1	3	30	1	73	0	0	1	1	1	1	1	1	1	1	1	14	14	14	0	0	0	0	0	0	0	0	0	0	0	0	0	0	0	0	0	0	0	FALSE	0	0	0	0	0	0	FALSE	FALSE	0
2018	1	1	3	29	1	60	0	0	1	1	1	2	2	1	1	1	1	1	1	1	0	0	0	0	0	0	0	0	0	0	0	0	0	0	0	0	0	0	0	FALSE	0	0	0	0	0	0	FALSE	FALSE	0
2018	1	1	3	28	2	64	0	0	1	1	1	1	1	1	1	1	1	14	14	14	0	0	0	0	0	0	0	0	0	0	0	0	0	0	0	0	0	0	0	FALSE	0	0	0	0	0	0	FALSE	FALSE	0
2018	1	1	3	27	2	50	0	0	1	1	1	1	1	1	1	1	1	14	14	14	0	0	0	0	0	0	0	0	0	0	0	0	0	0	0	0	0	0	0	FALSE	0	0	0	0	0	0	FALSE	FALSE	0
2018	1	1	3	26	2	65	0	0	1	1	1	2	1	1	1	1	1	1	14	14	0	0	0	0	0	0	0	0	0	0	0	0	0	0	0	0	0	0	0	FALSE	0	0	0	0	0	0	FALSE	FALSE	0
2018	1	1	3	25	1	52	0	0	1	1	1	2	2	2	1	1	1	9	1	1	0	0	0	0	0	0	0	0	0	0	0	0	0	0	0	0	0	0	0	FALSE	0	0	0	0	0	0	FALSE	FALSE	0
2018	1	1	3	24	2	51	0	0	1	1	1	1	1	1	1	1	1	14	14	14	0	0	0	0	0	0	0	0	0	0	0	0	0	0	0	0	0	0	0	FALSE	0	0	0	0	0	0	FALSE	FALSE	0
2018	1	1	3	23	2	60	0	0	1	1	1	1	1	1	1	1	1	14	14	14	0	0	0	0	0	0	0	0	0	0	0	0	0	0	0	0	0	0	0	FALSE	0	0	0	0	0	0	FALSE	FALSE	0
2018	1	1	3	22	1	56	0	0	1	1	1	1	1	1	1	1	1	14	14	14	0	0	0	0	0	0	0	0	0	0	0	0	0	0	0	0	0	0	0	FALSE	0	0	0	0	0	0	FALSE	FALSE	0
2018	1	1	3	21	2	51	0	0	1	1	1	1	1	1	1	1	1	14	14	14	0	0	0	0	0	0	0	0	0	0	0	0	0	0	0	0	0	0	0	FALSE	0	0	0	0	0	0	FALSE	FALSE	0
2018	1	1	3	20	2	60	0	0	1	1	1	1	1	1	1	1	1	14	14	14	0	0	0	0	0	0	0	0	0	0	0	0	0	0	0	0	0	0	0	FALSE	0	0	0	0	0	0	FALSE	FALSE	0
2018	1	1	3	19	2	71	0	0	1	1	1	1	1	1	1	1	1	14	14	14	0	0	0	0	0	0	0	0	0	0	0	0	0	0	0	0	0	0	0	FALSE	0	0	0	0	0	0	FALSE	FALSE	0
2018	1	1	3	18	2	70	0	0	1	1	1	2	3	2	2	2	2	3	3	3	0	0	1	4	0	0	0	0	0	0	0	0	0	0	0	0	0	0	0	FALSE	0	0	0	0	0	0	FALSE	FALSE	0
2018	1	1	3	17	2	69	0	0	1	2	1	1	1	1	1	1	1	14	14	14	0	0	0	0	0	0	0	0	0	0	0	0	0	0	0	0	0	0	0	FALSE	0	0	0	0	0	0	FALSE	FALSE	0
2018	1	1	3	16	1	70	0	0	1	2	2	1	1	1	1	1	1	14	14	14	0	0	0	0	0	0	0	0	0	0	0	0	0	0	0	0	0	0	0	FALSE	0	0	0	0	0	0	FALSE	FALSE	0
2018	1	1	3	15	2	73	0	0	1	1	1	1	1	1	1	1	1	14	14	14	0	0	0	0	0	0	0	0	0	0	0	0	0	0	0	0	0	0	0	FALSE	0	0	0	0	0	0	FALSE	FALSE	0
2018	1	1	3	14	2	58	0	0	1	1	1	1	1	1	1	1	1	14	14	14	0	0	0	0	0	0	0	0	0	0	0	0	0	0	0	0	0	0	0	FALSE	0	0	0	0	0	0	FALSE	FALSE	0
2018	1	1	3	13	1	63	0	0	1	1	1	2	2	1	1	1	1	1	1	1	0	0	0	0	0	0	0	0	0	0	0	0	0	0	0	0	0	0	0	FALSE	0	0	0	0	0	0	FALSE	FALSE	0
2018	1	1	3	12	1	50	0	0	1	1	1	5	1	5	1	2	1	3	14	14	0	0	1	2	0	0	0	0	0	0	0	0	0	0	0	0	0	0	0	FALSE	0	0	0	0	0	0	FALSE	FALSE	0
2018	1	1	3	11	2	65	0	0	1	1	1	2	1	1	1	1	1	1	14	14	0	0	0	0	0	0	0	0	0	0	0	0	0	0	0	0	0	0	0	FALSE	0	0	0	0	0	0	FALSE	FALSE	0
2018	1	1	3	10	2	74	0	0	1	1	1	2	2	2	2	2	2	3	3	3	0	0	1	4	0	0	0	0	0	0	0	0	0	0	0	0	0	0	0	FALSE	0	0	0	0	0	0	FALSE	FALSE	0
2018	1	1	3	9	1	60	0	0	1	1	1	1	1	1	1	1	1	14	14	14	0	0	0	0	0	0	0	0	0	0	0	0	0	0	0	0	0	0	0	FALSE	0	0	0	0	0	0	FALSE	FALSE	0
2018	1	1	3	8	2	50	0	0	1	1	1	1	1	1	1	1	1	14	14	14	0	0	0	0	0	0	0	0	0	0	0	0	0	0	0	0	0	0	0	FALSE	0	0	0	0	0	0	FALSE	FALSE	0
2018	1	1	3	7	1	75	0	0	1	1	1	2	2	2	2	2	2	3	3	3	0	0	1	4	0	0	0	0	0	0	0	0	0	0	0	0	0	0	0	FALSE	0	0	0	0	0	0	FALSE	FALSE	0
2018	1	1	3	6	1	54	0	0	1	1	1	7	1	7	1	6	1	6	14	14	0	0	0	0	0	0	0	0	0	0	0	0	0	0	0	0	0	0	0	FALSE	0	0	0	0	0	0	FALSE	FALSE	0
2018	1	1	3	5	2	51	0	0	1	1	1	2	2	1	1	1	1	1	1	1	0	0	0	0	0	0	0	0	0	0	0	0	0	0	0	0	0	0	0	FALSE	0	0	0	0	0	0	FALSE	FALSE	0
2018	1	1	3	4	2	51	0	0	1	1	1	1	2	1	1	1	1	14	1	14	0	0	0	0	0	0	0	0	0	0	0	0	0	0	0	0	0	0	0	FALSE	0	0	0	0	0	0	FALSE	FALSE	0
2018	1	1	3	3	1	73	0	0	1	1	1	1	1	1	1	1	1	14	14	14	0	0	0	0	0	0	0	0	0	0	0	0	0	0	0	0	0	0	0	FALSE	0	0	0	0	0	0	FALSE	FALSE	0
2018	1	1	3	2	2	67	0	0	1	1	1	2	1	1	1	1	1	1	14	14	0	0	0	0	0	0	0	0	0	0	0	0	0	0	0	0	0	0	0	FALSE	0	0	0	0	0	0	FALSE	FALSE	0
2018	1	1	3	1	2	62	0	0	1	1	1	1	1	1	1	1	1	14	14	14	0	0	0	0	0	0	0	0	0	0	0	0	0	0	0	0	0	0	0	FALSE	0	0	0	0	0	0	FALSE	FALSE	0
2018	1	1	53	50	2	77	0	0	1	1	1	1	3	1	3	4	2	14	3	14	0	0	1	0	70	0	1	0	2	0	1	0	0	0	5	0	0	0	0	FALSE	0	0	0	0	0	0	FALSE	FALSE	0
2018	1	1	53	49	2	70	0	0	1	1	1	4	3	3	2	2	2	3	3	3	0	0	1	5	0	0	0	0	0	0	0	0	0	0	0	0	0	0	0	FALSE	0	0	0	0	0	0	FALSE	FALSE	0
2018	1	1	53	48	1	84	0	0	1	1	1	3	3	3	3	2	2	3	3	3	0	0	1	5	0	0	0	0	0	0	0	0	0	0	0	0	0	0	0	FALSE	0	0	0	0	0	0	FALSE	FALSE	0
2018	1	1	53	47	1	64	0	0	1	1	1	3	3	3	3	1	1	11	11	11	0	0	0	0	0	0	0	0	0	0	0	0	0	0	0	0	0	0	0	FALSE	0	0	0	0	0	0	FALSE	FALSE	0
2018	1	1	53	46	1	73	0	0	1	1	1	1	1	1	1	1	1	14	14	14	0	0	0	0	0	0	0	0	0	0	0	0	0	0	0	0	0	0	0	FALSE	0	0	0	0	0	0	FALSE	FALSE	0
2018	1	1	53	45	2	72	0	0	1	1	1	2	2	1	1	1	1	1	1	1	0	0	0	0	0	0	0	0	0	0	0	0	0	0	0	0	0	0	0	FALSE	0	0	0	0	0	0	FALSE	FALSE	0
2018	1	1	53	44	1	68	0	0	1	1	1	1	1	1	1	1	1	14	14	14	0	0	0	0	0	0	0	0	0	0	0	0	0	0	0	0	0	0	0	FALSE	0	0	0	0	0	0	FALSE	FALSE	0
2018	1	1	53	43	1	78	0	0	1	1	1	2	2	2	2	4	4	5	5	5	0	0	0	0	65	71	3	3	2	2	1	1	0	0	1	1	0	0	0	FALSE	0	0	0	0	0	0	FALSE	FALSE	0
2018	1	1	53	42	2	65	0	0	1	1	1	1	1	1	1	1	1	14	14	14	0	0	0	0	0	0	0	0	0	0	0	0	0	0	0	0	0	0	0	FALSE	0	0	0	0	0	0	FALSE	FALSE	0
2018	1	1	53	41	2	55	0	0	1	1	1	1	1	1	1	1	1	14	14	14	0	0	0	0	0	0	0	0	0	0	0	0	0	0	0	0	0	0	0	FALSE	0	0	0	0	0	0	FALSE	FALSE	0
2018	1	1	53	40	1	53	0	0	1	1	2	1	1	1	1	1	1	14	14	14	0	0	0	0	0	0	0	0	0	0	0	0	0	0	0	0	0	0	0	FALSE	0	0	0	0	0	0	FALSE	FALSE	0
2018	1	1	53	39	1	59	0	0	1	1	1	1	1	1	1	1	1	14	14	14	0	0	0	0	0	0	0	0	0	0	0	0	0	0	0	0	0	0	0	FALSE	0	0	0	0	0	0	FALSE	FALSE	0
2018	1	1	53	38	2	73	0	0	1	1	1	2	3	2	3	1	1	11	11	11	0	0	0	0	0	0	0	0	0	0	0	0	0	0	0	0	0	0	0	FALSE	0	0	0	0	0	0	FALSE	FALSE	0
2018	1	1	53	37	2	65	0	0	1	1	2	1	1	1	1	1	1	14	14	14	0	0	0	0	0	0	0	0	0	0	0	0	0	0	0	0	0	0	0	FALSE	0	0	0	0	0	0	FALSE	FALSE	0
2018	1	1	53	36	1	93	0	0	1	1	1	5	5	5	5	2	2	3	3	3	0	0	7	0	0	0	0	0	0	0	0	0	0	0	0	0	0	0	0	FALSE	0	0	0	0	0	0	FALSE	FALSE	0
2018	1	1	53	35	2	53	0	0	1	1	1	1	1	1	1	1	1	14	14	14	0	0	0	0	0	0	0	0	0	0	0	0	0	0	0	0	0	0	0	FALSE	0	0	0	0	0	0	FALSE	FALSE	0
2018	1	1	53	34	2	53	0	0	1	1	1	1	1	1	1	1	1	14	14	14	0	0	0	0	0	0	0	0	0	0	0	0	0	0	0	0	0	0	0	FALSE	0	0	0	0	0	0	FALSE	FALSE	0
2018	1	1	53	33	1	73	0	0	1	1	1	3	4	2	3	2	2	3	3	3	0	0	1	7	0	0	0	0	0	0	0	0	0	0	0	0	0	0	0	FALSE	0	0	0	0	0	0	FALSE	FALSE	0
2018	1	1	53	32	2	77	0	0	1	1	1	3	3	3	3	2	2	3	3	3	0	0	1	7	0	0	0	0	0	0	0	0	0	0	0	0	0	0	0	FALSE	0	0	0	0	0	0	FALSE	FALSE	0
2018	1	1	53	31	1	76	0	0	1	1	1	2	2	2	2	2	2	3	3	3	0	0	1	4	0	0	0	0	0	0	0	0	0	0	0	0	0	0	0	FALSE	0	0	0	0	0	0	FALSE	FALSE	0
2018	1	1	53	30	1	59	0	0	1	1	1	1	1	1	1	1	1	14	14	14	0	0	0	0	0	0	0	0	0	0	0	0	0	0	0	0	0	0	0	FALSE	0	0	0	0	0	0	FALSE	FALSE	0
2018	1	1	53	29	2	86	0	0	1	2	1	1	2	1	2	4	5	14	12	14	0	0	0	0	76	76	1	1	2	2	1	1	0	0	5	1	0	0	0	FALSE	0	0	0	0	0	0	FALSE	FALSE	0
2018	1	1	53	28	1	72	0	0	1	1	1	1	1	1	1	1	1	14	14	14	0	0	0	0	0	0	0	0	0	0	0	0	0	0	0	0	0	0	0	FALSE	0	0	0	0	0	0	FALSE	FALSE	0
2018	1	1	53	27	2	59	0	0	1	1	1	1	1	1	1	1	1	14	14	14	0	0	0	0	0	0	0	0	0	0	0	0	0	0	0	0	0	0	0	FALSE	0	0	0	0	0	0	FALSE	FALSE	0
2018	1	1	53	26	2	54	0	0	1	1	1	1	1	1	1	1	1	14	14	14	0	0	0	0	0	0	0	0	0	0	0	0	0	0	0	0	0	0	0	FALSE	0	0	0	0	0	0	FALSE	FALSE	0
2018	1	1	53	25	2	59	0	0	1	1	1	1	1	1	1	1	1	14	14	14	0	0	0	0	0	0	0	0	0	0	0	0	0	0	0	0	0	0	0	FALSE	0	0	0	0	0	0	FALSE	FALSE	0
2018	1	1	53	24	2	63	0	0	1	1	1	1	1	1	1	1	1	14	14	14	0	0	0	0	0	0	0	0	0	0	0	0	0	0	0	0	0	0	0	FALSE	0	0	0	0	0	0	FALSE	FALSE	0
2018	1	1	53	23	1	64	0	0	1	1	1	1	1	1	1	1	1	14	14	14	0	0	0	0	0	0	0	0	0	0	0	0	0	0	0	0	0	0	0	FALSE	0	0	0	0	0	0	FALSE	FALSE	0
2018	1	1	53	22	1	68	0	0	1	2	1	1	1	1	1	4	4	14	14	14	0	0	0	0	62	62	1	1	2	2	1	1	0	0	5	5	0	0	0	FALSE	0	0	0	0	0	0	FALSE	FALSE	0
2018	1	1	53	21	2	53	0	0	1	1	1	1	1	1	1	1	1	14	14	14	0	0	0	0	0	0	0	0	0	0	0	0	0	0	0	0	0	0	0	FALSE	0	0	0	0	0	0	FALSE	FALSE	0
2018	1	1	53	20	2	53	0	0	1	1	1	1	1	1	1	1	1	14	14	14	0	0	0	0	0	0	0	0	0	0	0	0	0	0	0	0	0	0	0	FALSE	0	0	0	0	0	0	FALSE	FALSE	0
2018	1	1	53	19	2	59	0	0	1	1	1	1	1	1	1	1	1	14	14	14	0	0	0	0	0	0	0	0	0	0	0	0	0	0	0	0	0	0	0	FALSE	0	0	0	0	0	0	FALSE	FALSE	0
2018	1	1	53	18	1	73	0	0	1	1	1	2	2	2	2	2	2	3	3	3	0	0	1	4	0	0	0	0	0	0	0	0	0	0	0	0	0	0	0	FALSE	0	0	0	0	0	0	FALSE	FALSE	0
2018	1	1	53	17	1	67	0	0	1	1	1	2	2	1	1	1	1	1	1	1	0	0	0	0	0	0	0	0	0	0	0	0	0	0	0	0	0	0	0	FALSE	0	0	0	0	0	0	FALSE	FALSE	0
2018	1	1	53	16	1	52	0	0	1	1	1	1	1	1	1	1	1	14	14	14	0	0	0	0	0	0	0	0	0	0	0	0	0	0	0	0	0	0	0	FALSE	0	0	0	0	0	0	FALSE	FALSE	0
2018	1	1	53	15	2	69	0	0	1	1	1	1	2	1	2	4	2	14	3	14	0	0	1	0	68	0	1	0	2	0	1	0	0	0	5	0	0	0	0	FALSE	0	0	0	0	0	0	FALSE	FALSE	0
2018	1	1	53	14	2	70	0	0	1	1	1	2	2	1	1	4	4	1	1	1	0	0	0	0	65	65	3	3	2	2	1	1	0	0	3	3	0	0	0	FALSE	0	0	0	0	0	0	FALSE	FALSE	0
2018	1	1	53	13	1	85	0	0	1	1	1	2	2	2	2	2	2	3	3	3	0	0	1	0	0	0	0	0	0	0	0	0	0	0	0	0	0	0	0	FALSE	0	0	0	0	0	0	FALSE	FALSE	0
2018	1	1	53	12	1	83	0	0	1	1	2	3	1	2	1	2	4	3	14	14	0	0	1	0	0	72	0	3	0	2	0	1	0	0	0	5	0	0	0	FALSE	0	0	0	0	0	0	FALSE	FALSE	0
2018	1	1	53	11	2	66	0	0	1	1	1	4	3	3	2	2	2	3	3	3	0	0	1	7	0	0	0	0	0	0	0	0	0	0	0	0	0	0	0	FALSE	0	0	0	0	0	0	FALSE	FALSE	0
2018	1	1	53	10	2	77	0	0	1	1	1	2	2	2	2	2	2	3	3	3	0	0	1	0	0	0	0	0	0	0	0	0	0	0	0	0	0	0	0	FALSE	0	0	0	0	0	0	FALSE	FALSE	0
2018	1	1	53	9	1	68	0	0	1	1	1	1	5	1	5	4	5	14	4	14	0	0	0	0	60	60	1	1	2	2	1	1	0	0	5	4	0	0	0	FALSE	0	0	0	0	0	0	FALSE	FALSE	0
2018	1	1	53	8	2	67	0	0	1	1	1	1	1	1	1	1	1	14	14	14	0	0	0	0	0	0	0	0	0	0	0	0	0	0	0	0	0	0	0	FALSE	0	0	0	0	0	0	FALSE	FALSE	0
2018	1	1	53	7	2	62	0	0	1	1	1	1	1	1	1	1	1	14	14	14	0	0	0	0	0	0	0	0	0	0	0	0	0	0	0	0	0	0	0	FALSE	0	0	0	0	0	0	FALSE	FALSE	0
2018	1	1	53	6	2	73	0	0	1	1	1	1	3	1	3	4	2	14	3	14	0	0	1	0	70	0	1	0	2	0	1	0	0	0	5	0	0	0	0	FALSE	0	0	0	0	0	0	FALSE	FALSE	0
2018	1	1	53	5	2	70	0	0	1	1	1	2	2	2	2	2	2	3	3	3	0	0	1	0	0	0	0	0	0	0	0	0	0	0	0	0	0	0	0	FALSE	0	0	0	0	0	0	FALSE	FALSE	0
2018	1	1	53	4	1	64	0	0	1	1	1	1	1	1	1	1	1	14	14	14	0	0	0	0	0	0	0	0	0	0	0	0	0	0	0	0	0	0	0	FALSE	0	0	0	0	0	0	FALSE	FALSE	0
2018	1	1	53	3	2	84	0	0	1	1	1	2	2	1	1	1	1	1	1	1	0	0	0	0	0	0	0	0	0	0	0	0	0	0	0	0	0	0	0	FALSE	0	0	0	0	0	0	FALSE	FALSE	0
2018	1	1	53	2	1	63	0	0	1	1	2	1	1	1	1	1	1	14	14	14	0	0	0	0	0	0	0	0	0	0	0	0	0	0	0	0	0	0	0	FALSE	0	0	0	0	0	0	FALSE	FALSE	0
2018	1	1	53	1	1	97	0	0	1	1	1	1	7	1	7	1	6	14	7	14	0	0	0	0	0	0	0	0	0	0	0	0	0	0	0	0	0	0	0	FALSE	0	0	0	0	0	0	FALSE	FALSE	0
2018	1	1	2	50	2	50	0	0	1	1	1	1	1	1	1	1	1	14	14	14	0	0	0	0	0	0	0	0	0	0	0	0	0	0	0	0	0	0	0	FALSE	0	0	0	0	0	0	FALSE	FALSE	0
2018	1	1	2	49	2	53	0	0	1	1	1	2	1	1	1	1	1	1	14	14	0	0	0	0	0	0	0	0	0	0	0	0	0	0	0	0	0	0	0	FALSE	0	0	0	0	0	0	FALSE	FALSE	0
2018	1	1	2	48	1	67	0	0	1	1	1	3	3	2	2	2	2	3	3	3	0	0	1	7	0	0	0	0	0	0	0	0	0	0	0	0	0	0	0	FALSE	0	0	0	0	0	0	FALSE	FALSE	0
2018	1	1	2	47	2	60	0	0	1	1	1	3	3	2	2	2	2	3	3	3	0	0	1	7	0	0	0	0	0	0	0	0	0	0	0	0	0	0	0	FALSE	0	0	0	0	0	0	FALSE	FALSE	0
2018	1	1	2	46	1	74	0	0	1	1	1	1	1	1	1	1	1	14	14	14	0	0	0	0	0	0	0	0	0	0	0	0	0	0	0	0	0	0	0	FALSE	0	0	0	0	0	0	FALSE	FALSE	0
2018	1	1	2	45	1	50	0	0	1	1	1	1	1	1	1	1	1	14	14	14	0	0	0	0	0	0	0	0	0	0	0	0	0	0	0	0	0	0	0	FALSE	0	0	0	0	0	0	FALSE	FALSE	0
2018	1	1	2	44	2	86	0	0	1	1	1	3	5	2	3	2	2	3	3	3	0	0	1	2	0	0	0	0	0	0	0	0	0	0	0	0	0	0	0	FALSE	0	0	0	0	0	0	FALSE	FALSE	0
2018	1	1	2	43	1	52	0	0	1	1	1	1	3	1	3	1	5	14	4	14	0	0	0	0	0	50	0	1	0	2	0	1	0	0	0	2	0	0	0	FALSE	0	0	0	0	0	0	FALSE	FALSE	0
2018	1	1	2	42	2	53	0	0	1	1	1	1	1	1	1	1	1	14	14	14	0	0	0	0	0	0	0	0	0	0	0	0	0	0	0	0	0	0	0	FALSE	0	0	0	0	0	0	FALSE	FALSE	0
2018	1	1	2	41	2	51	0	0	1	1	1	1	1	1	1	1	1	14	14	14	0	0	0	0	0	0	0	0	0	0	0	0	0	0	0	0	0	0	0	FALSE	0	0	0	0	0	0	FALSE	FALSE	0
2018	1	1	2	40	2	50	0	0	1	1	1	1	1	1	1	1	1	14	14	14	0	0	0	0	0	0	0	0	0	0	0	0	0	0	0	0	0	0	0	FALSE	0	0	0	0	0	0	FALSE	FALSE	0
2018	1	1	2	39	1	50	0	0	1	2	1	2	2	2	2	1	1	12	12	12	0	0	0	0	0	0	0	0	0	0	0	0	0	0	0	0	0	0	0	FALSE	0	0	0	0	0	0	FALSE	FALSE	0
2018	1	1	2	38	1	59	0	0	1	1	1	1	1	1	1	1	1	14	14	14	0	0	0	0	0	0	0	0	0	0	0	0	0	0	0	0	0	0	0	FALSE	0	0	0	0	0	0	FALSE	FALSE	0
2018	1	1	2	37	1	70	0	0	1	1	1	1	3	1	3	1	1	14	6	14	0	0	0	0	0	0	0	0	0	0	0	0	0	0	0	0	0	0	0	FALSE	0	0	0	0	0	0	FALSE	FALSE	0
2018	1	1	2	36	2	60	0	0	1	1	1	1	3	1	3	1	2	14	3	14	0	0	1	2	0	0	0	0	0	0	0	0	0	0	0	0	0	0	0	FALSE	0	0	0	0	0	0	FALSE	FALSE	0
2018	1	1	2	35	1	59	0	0	1	1	1	1	1	1	1	1	1	14	14	14	0	0	0	0	0	0	0	0	0	0	0	0	0	0	0	0	0	0	0	FALSE	0	0	0	0	0	0	FALSE	FALSE	0
2018	1	1	2	34	2	63	0	0	1	2	1	1	1	1	1	1	1	14	14	14	0	0	0	0	0	0	0	0	0	0	0	0	0	0	0	0	0	0	0	FALSE	0	0	0	0	0	0	FALSE	FALSE	0
2018	1	1	2	33	1	50	0	0	1	1	1	1	1	1	1	1	1	14	14	14	0	0	0	0	0	0	0	0	0	0	0	0	0	0	0	0	0	0	0	FALSE	0	0	0	0	0	0	FALSE	FALSE	0
2018	1	1	2	32	1	57	0	0	1	2	1	2	1	1	1	1	1	1	14	14	0	0	0	0	0	0	0	0	0	0	0	0	0	0	0	0	0	0	0	FALSE	0	0	0	0	0	0	FALSE	FALSE	0
2018	1	1	2	31	1	50	0	0	1	1	2	1	1	1	1	1	1	14	14	14	0	0	0	0	0	0	0	0	0	0	0	0	0	0	0	0	0	0	0	FALSE	0	0	0	0	0	0	FALSE	FALSE	0
2018	1	1	2	30	2	80	0	0	1	1	1	1	3	1	3	1	2	14	3	14	0	0	1	7	0	0	0	0	0	0	0	0	0	0	0	0	0	0	0	FALSE	0	0	0	0	0	0	FALSE	FALSE	0
2018	1	1	2	29	1	82	0	0	4	0	0	0	0	0	0	0	0	0	0	0	1	1	0	0	0	0	0	0	0	0	0	0	0	0	0	0	0	0	0	FALSE	0	0	0	0	0	0	FALSE	FALSE	0
2018	1	1	2	28	1	58	0	0	1	1	1	1	1	1	1	1	1	14	14	14	0	0	0	0	0	0	0	0	0	0	0	0	0	0	0	0	0	0	0	FALSE	0	0	0	0	0	0	FALSE	FALSE	0
2018	1	1	2	27	2	62	0	0	4	0	0	0	0	0	0	0	0	0	0	0	2	2	0	0	0	0	0	0	0	0	0	0	0	0	0	0	0	0	0	FALSE	0	0	0	0	0	0	FALSE	FALSE	0
2018	1	1	2	26	1	60	0	0	1	1	1	3	2	2	1	2	1	3	1	1	0	0	1	7	0	0	0	0	0	0	0	0	0	0	0	0	0	0	0	FALSE	0	0	0	0	0	0	FALSE	FALSE	0
2018	1	1	2	25	2	60	0	0	1	1	1	3	3	2	2	2	2	3	3	3	0	0	1	2	0	0	0	0	0	0	0	0	0	0	0	0	0	0	0	FALSE	0	0	0	0	0	0	FALSE	FALSE	0
2018	1	1	2	24	1	63	0	0	1	2	1	1	2	1	1	1	1	14	1	14	0	0	0	0	0	0	0	0	0	0	0	0	0	0	0	0	0	0	0	FALSE	0	0	0	0	0	0	FALSE	FALSE	0
2018	1	1	2	23	1	77	0	0	1	2	1	3	3	3	2	2	2	3	3	3	0	0	1	7	0	0	0	0	0	0	0	0	0	0	0	0	0	0	0	FALSE	0	0	0	0	0	0	FALSE	FALSE	0
2018	1	1	2	22	1	65	0	0	1	1	1	1	1	1	1	1	1	14	14	14	0	0	0	0	0	0	0	0	0	0	0	0	0	0	0	0	0	0	0	FALSE	0	0	0	0	0	0	FALSE	FALSE	0
2018	1	1	2	21	2	82	0	0	1	1	1	3	3	2	3	5	2	4	3	3	0	0	1	7	80	0	1	0	2	0	1	0	0	0	2	0	0	0	0	FALSE	0	0	0	0	0	0	FALSE	FALSE	0
2018	1	1	2	20	2	56	0	0	1	1	1	1	1	1	1	1	1	14	14	14	0	0	0	0	0	0	0	0	0	0	0	0	0	0	0	0	0	0	0	FALSE	0	0	0	0	0	0	FALSE	FALSE	0
2018	1	1	2	19	2	60	0	0	1	1	1	1	1	1	1	1	1	14	14	14	0	0	0	0	0	0	0	0	0	0	0	0	0	0	0	0	0	0	0	FALSE	0	0	0	0	0	0	FALSE	FALSE	0
2018	1	1	2	18	1	83	0	0	1	1	1	1	1	1	1	1	1	14	14	14	0	0	0	0	0	0	0	0	0	0	0	0	0	0	0	0	0	0	0	FALSE	0	0	0	0	0	0	FALSE	FALSE	0
2018	1	1	2	17	2	68	0	0	1	1	1	1	1	1	1	1	1	14	14	14	0	0	0	0	0	0	0	0	0	0	0	0	0	0	0	0	0	0	0	FALSE	0	0	0	0	0	0	FALSE	FALSE	0
2018	1	1	2	16	2	74	0	0	1	1	1	1	1	1	1	1	1	14	14	14	0	0	0	0	0	0	0	0	0	0	0	0	0	0	0	0	0	0	0	FALSE	0	0	0	0	0	0	FALSE	FALSE	0
2018	1	1	2	15	2	72	0	0	1	2	1	3	6	3	6	1	1	11	11	11	0	0	0	0	0	0	0	0	0	0	0	0	0	0	0	0	0	0	0	FALSE	0	0	0	0	0	0	FALSE	FALSE	0
2018	1	1	2	14	2	57	0	0	1	1	1	1	5	1	3	1	2	14	3	14	0	0	1	7	0	0	0	0	0	0	0	0	0	0	0	0	0	0	0	FALSE	0	0	0	0	0	0	FALSE	FALSE	0
2018	1	1	2	13	2	86	0	0	1	1	1	2	3	2	3	4	5	4	4	4	0	0	0	0	82	73	1	1	2	2	1	1	0	0	2	2	0	0	0	FALSE	0	0	0	0	0	0	FALSE	FALSE	0
2018	1	1	2	12	1	73	0	0	1	1	1	1	3	1	3	1	1	14	12	14	0	0	0	0	0	0	0	0	0	0	0	0	0	0	0	0	0	0	0	FALSE	0	0	0	0	0	0	FALSE	FALSE	0
2018	1	1	2	11	2	51	0	0	1	1	1	1	1	1	1	1	1	14	14	14	0	0	0	0	0	0	0	0	0	0	0	0	0	0	0	0	0	0	0	FALSE	0	0	0	0	0	0	FALSE	FALSE	0
2018	1	1	2	10	2	70	0	0	1	1	1	1	1	1	1	1	1	14	14	14	0	0	0	0	0	0	0	0	0	0	0	0	0	0	0	0	0	0	0	FALSE	0	0	0	0	0	0	FALSE	FALSE	0
2018	1	1	2	9	1	52	0	0	1	1	1	1	1	1	1	1	1	14	14	14	0	0	0	0	0	0	0	0	0	0	0	0	0	0	0	0	0	0	0	FALSE	0	0	0	0	0	0	FALSE	FALSE	0
2018	1	1	2	8	2	61	0	0	1	1	1	1	1	1	1	1	1	14	14	14	0	0	0	0	0	0	0	0	0	0	0	0	0	0	0	0	0	0	0	FALSE	0	0	0	0	0	0	FALSE	FALSE	0
2018	1	1	2	7	2	77	0	0	1	1	1	4	4	3	4	5	2	4	3	3	0	0	1	2	75	0	1	0	2	0	1	0	0	0	2	0	0	0	0	FALSE	0	0	0	0	0	0	FALSE	FALSE	0
2018	1	1	2	6	2	73	0	0	1	1	1	3	3	3	3	2	2	3	3	3	0	0	1	2	0	0	0	0	0	0	0	0	0	0	0	0	0	0	0	FALSE	0	0	0	0	0	0	FALSE	FALSE	0
2018	1	1	2	5	2	66	0	0	1	1	1	1	5	1	5	1	2	14	3	14	0	0	1	2	0	0	0	0	0	0	0	0	0	0	0	0	0	0	0	FALSE	0	0	0	0	0	0	FALSE	FALSE	0
2018	1	1	2	4	1	82	0	0	1	1	1	6	3	6	2	3	2	12	3	3	0	0	1	2	71	0	1	0	1	0	1	0	0	0	1	0	0	0	0	FALSE	0	0	0	0	0	0	FALSE	FALSE	0
2018	1	1	2	3	1	71	0	0	1	1	1	3	2	1	1	1	1	1	1	1	0	0	0	0	0	0	0	0	0	0	0	0	0	0	0	0	0	0	0	FALSE	0	0	0	0	0	0	FALSE	FALSE	0
2018	1	1	2	2	2	66	0	0	1	1	1	3	3	2	2	2	2	3	3	3	0	0	1	2	0	0	0	0	0	0	0	0	0	0	0	0	0	0	0	FALSE	0	0	0	0	0	0	FALSE	FALSE	0
2018	1	1	2	1	1	51	0	0	1	1	1	1	1	1	1	1	1	14	14	14	0	0	0	0	0	0	0	0	0	0	0	0	0	0	0	0	0	0	0	FALSE	0	0	0	0	0	0	FALSE	FALSE	0
2018	1	1	77	50	1	89	0	0	1	1	1	1	2	1	2	1	1	14	5	14	0	0	0	0	0	0	0	0	0	0	0	0	0	0	0	0	0	0	0	FALSE	0	0	0	0	0	0	FALSE	FALSE	0
2018	1	1	77	49	2	85	0	0	1	1	1	2	2	1	1	4	4	1	1	1	0	0	0	0	84	84	1	1	2	2	1	1	0	0	3	3	0	0	0	FALSE	0	0	0	0	0	0	FALSE	FALSE	0
2018	1	1	77	48	2	53	0	0	1	1	2	1	1	1	1	1	1	14	14	14	0	0	0	0	0	0	0	0	0	0	0	0	0	0	0	0	0	0	0	FALSE	0	0	0	0	0	0	FALSE	FALSE	0
2018	1	1	77	47	2	67	0	0	1	1	2	1	1	1	1	1	1	14	14	14	0	0	0	0	0	0	0	0	0	0	0	0	0	0	0	0	0	0	0	FALSE	0	0	0	0	0	0	FALSE	FALSE	0
2018	1	1	77	46	2	70	0	0	1	1	1	2	2	2	2	2	2	3	3	3	0	0	1	0	0	0	0	0	0	0	0	0	0	0	0	0	0	0	0	FALSE	0	0	0	0	0	0	FALSE	FALSE	0
2018	1	1	77	45	2	61	0	0	1	1	1	1	1	1	1	1	1	14	14	14	0	0	0	0	0	0	0	0	0	0	0	0	0	0	0	0	0	0	0	FALSE	0	0	0	0	0	0	FALSE	FALSE	0
2018	1	1	77	44	1	73	0	0	1	2	1	1	1	1	1	1	1	14	14	14	0	0	0	0	0	0	0	0	0	0	0	0	0	0	0	0	0	0	0	FALSE	0	0	0	0	0	0	FALSE	FALSE	0
2018	1	1	77	43	2	90	0	0	1	1	1	3	5	3	5	5	2	4	3	4	0	0	1	0	80	0	1	0	2	0	1	0	0	0	4	0	0	0	0	FALSE	0	0	0	0	0	0	FALSE	FALSE	0
2018	1	1	77	42	2	65	0	0	1	1	2	1	1	1	1	1	1	14	14	14	0	0	0	0	0	0	0	0	0	0	0	0	0	0	0	0	0	0	0	FALSE	0	0	0	0	0	0	FALSE	FALSE	0
2018	1	1	77	41	1	66	0	0	1	1	2	1	1	1	1	1	1	14	14	14	0	0	0	0	0	0	0	0	0	0	0	0	0	0	0	0	0	0	0	FALSE	0	0	0	0	0	0	FALSE	FALSE	0
2018	1	1	77	40	1	79	0	0	1	1	1	1	2	1	1	1	1	14	1	14	0	0	0	0	0	0	0	0	0	0	0	0	0	0	0	0	0	0	0	FALSE	0	0	0	0	0	0	FALSE	FALSE	0
2018	1	1	77	39	2	80	0	0	1	1	1	6	3	6	3	6	4	6	11	6	0	0	0	0	0	76	0	4	0	2	0	1	0	0	0	1	0	0	0	FALSE	0	0	0	0	0	0	FALSE	FALSE	0
2018	1	1	77	38	2	65	0	0	1	1	2	1	1	1	1	1	1	14	14	14	0	0	0	0	0	0	0	0	0	0	0	0	0	0	0	0	0	0	0	FALSE	0	0	0	0	0	0	FALSE	FALSE	0
2018	1	1	77	37	2	74	0	0	1	1	2	1	1	1	1	1	1	14	14	14	0	0	0	0	0	0	0	0	0	0	0	0	0	0	0	0	0	0	0	FALSE	0	0	0	0	0	0	FALSE	FALSE	0
2018	1	1	77	36	1	82	0	0	1	1	1	3	1	2	1	5	4	12	14	14	0	0	0	0	78	78	4	4	2	2	1	1	0	0	1	5	0	0	0	FALSE	0	0	0	0	0	0	FALSE	FALSE	0
2018	1	1	77	35	1	80	0	0	1	1	1	3	1	2	1	2	4	3	14	14	0	0	1	0	0	76	0	4	0	2	0	1	0	0	0	5	0	0	0	FALSE	0	0	0	0	0	0	FALSE	FALSE	0
2018	1	1	77	34	1	75	0	0	1	1	1	1	1	1	1	1	1	14	14	14	0	0	0	0	0	0	0	0	0	0	0	0	0	0	0	0	0	0	0	FALSE	0	0	0	0	0	0	FALSE	FALSE	0
2018	1	1	77	33	1	86	0	0	1	2	1	2	3	2	3	2	4	3	11	11	0	0	1	0	0	65	0	3	0	2	0	1	0	0	0	1	0	0	0	FALSE	0	0	0	0	0	0	FALSE	FALSE	0
2018	1	1	77	32	1	61	0	0	1	1	2	2	2	2	2	2	2	3	3	3	0	0	1	0	0	0	0	0	0	0	0	0	0	0	0	0	0	0	0	FALSE	0	0	0	0	0	0	FALSE	FALSE	0
2018	1	1	77	31	2	75	0	0	1	1	1	5	5	5	5	1	1	12	12	12	0	0	0	0	0	0	0	0	0	0	0	0	0	0	0	0	0	0	0	FALSE	0	0	0	0	0	0	FALSE	FALSE	0
2018	1	1	77	30	2	82	0	0	1	1	1	2	4	2	4	5	5	4	4	4	0	0	0	0	79	79	4	4	2	2	1	1	0	0	4	4	0	0	0	FALSE	0	0	0	0	0	0	FALSE	FALSE	0
2018	1	1	77	29	2	51	0	0	1	1	1	2	2	2	2	2	2	3	3	3	0	0	1	0	0	0	0	0	0	0	0	0	0	0	0	0	0	0	0	FALSE	0	0	0	0	0	0	FALSE	FALSE	0
2018	1	1	77	28	1	52	0	0	1	1	1	1	1	1	1	1	1	14	14	14	0	0	0	0	0	0	0	0	0	0	0	0	0	0	0	0	0	0	0	FALSE	0	0	0	0	0	0	FALSE	FALSE	0
2018	1	1	77	27	2	81	0	0	1	1	1	5	5	5	5	2	2	3	3	3	0	0	7	0	0	0	0	0	0	0	0	0	0	0	0	0	0	0	0	FALSE	0	0	0	0	0	0	FALSE	FALSE	0
2018	1	1	77	26	2	58	0	0	1	1	1	1	1	1	1	1	1	14	14	14	0	0	0	0	0	0	0	0	0	0	0	0	0	0	0	0	0	0	0	FALSE	0	0	0	0	0	0	FALSE	FALSE	0
2018	1	1	77	25	2	84	0	0	1	2	1	2	5	2	5	2	2	3	3	3	0	0	1	0	0	0	0	0	0	0	0	0	0	0	0	0	0	0	0	FALSE	0	0	0	0	0	0	FALSE	FALSE	0
2018	1	1	77	24	1	52	0	0	1	1	1	1	1	1	1	1	1	14	14	14	0	0	0	0	0	0	0	0	0	0	0	0	0	0	0	0	0	0	0	FALSE	0	0	0	0	0	0	FALSE	FALSE	0
2018	1	1	77	23	2	98	0	0	1	1	1	7	5	7	5	6	2	7	3	3	0	0	7	0	0	0	0	0	0	0	0	0	0	0	0	0	0	0	0	FALSE	0	0	0	0	0	0	FALSE	FALSE	0
2018	1	1	77	22	1	56	0	0	1	1	1	1	2	1	1	1	1	14	1	14	0	0	0	0	0	0	0	0	0	0	0	0	0	0	0	0	0	0	0	FALSE	0	0	0	0	0	0	FALSE	FALSE	0
2018	1	1	77	21	2	80	0	0	1	1	1	5	1	5	1	2	1	3	14	14	0	0	1	0	0	0	0	0	0	0	0	0	0	0	0	0	0	0	0	FALSE	0	0	0	0	0	0	FALSE	FALSE	0
2018	1	1	77	20	1	85	0	0	1	1	1	5	3	5	3	5	5	12	12	12	0	0	0	0	80	80	3	3	2	2	1	1	0	0	4	4	0	0	0	FALSE	0	0	0	0	0	0	FALSE	FALSE	0
2018	1	1	77	19	2	74	0	0	1	1	1	1	1	1	1	1	1	14	14	14	0	0	0	0	0	0	0	0	0	0	0	0	0	0	0	0	0	0	0	FALSE	0	0	0	0	0	0	FALSE	FALSE	0
2018	1	1	77	18	1	76	0	0	1	1	1	2	2	2	2	2	2	3	3	3	0	0	1	0	0	0	0	0	0	0	0	0	0	0	0	0	0	0	0	FALSE	0	0	0	0	0	0	FALSE	FALSE	0
2018	1	1	77	17	2	57	0	0	1	1	1	1	1	1	1	1	1	14	14	14	0	0	0	0	0	0	0	0	0	0	0	0	0	0	0	0	0	0	0	FALSE	0	0	0	0	0	0	FALSE	FALSE	0
2018	1	1	77	16	2	90	0	0	1	1	1	6	1	6	1	4	1	12	14	14	0	0	0	0	88	0	1	0	2	0	1	0	0	0	1	0	0	0	0	FALSE	0	0	0	0	0	0	FALSE	FALSE	0
2018	1	1	77	15	2	83	0	0	1	1	1	2	2	2	2	1	1	5	5	5	0	0	0	0	0	0	0	0	0	0	0	0	0	0	0	0	0	0	0	FALSE	0	0	0	0	0	0	FALSE	FALSE	0
2018	1	1	77	14	2	53	0	0	1	1	1	1	1	1	1	1	1	14	14	14	0	0	0	0	0	0	0	0	0	0	0	0	0	0	0	0	0	0	0	FALSE	0	0	0	0	0	0	FALSE	FALSE	0
2018	1	1	77	13	1	84	0	0	1	1	2	1	2	1	2	4	5	14	12	14	0	0	0	0	81	81	4	4	2	2	1	1	0	0	5	1	0	0	0	FALSE	0	0	0	0	0	0	FALSE	FALSE	0
2018	1	1	77	12	2	67	0	0	1	1	1	1	1	1	1	1	1	14	14	14	0	0	0	0	0	0	0	0	0	0	0	0	0	0	0	0	0	0	0	FALSE	0	0	0	0	0	0	FALSE	FALSE	0
2018	1	1	77	11	1	72	0	0	1	1	1	1	1	1	1	1	1	14	14	14	0	0	0	0	0	0	0	0	0	0	0	0	0	0	0	0	0	0	0	FALSE	0	0	0	0	0	0	FALSE	FALSE	0
2018	1	1	77	10	1	53	0	0	1	1	1	1	1	1	1	1	1	14	14	14	0	0	0	0	0	0	0	0	0	0	0	0	0	0	0	0	0	0	0	FALSE	0	0	0	0	0	0	FALSE	FALSE	0
2018	1	1	77	9	2	54	0	0	1	1	2	1	1	1	1	1	1	14	14	14	0	0	0	0	0	0	0	0	0	0	0	0	0	0	0	0	0	0	0	FALSE	0	0	0	0	0	0	FALSE	FALSE	0
2018	1	1	77	8	2	74	0	0	1	1	1	5	2	5	1	2	1	3	1	3	0	0	1	7	0	0	0	0	0	0	0	0	0	0	0	0	0	0	0	FALSE	0	0	0	0	0	0	FALSE	FALSE	0
2018	1	1	77	7	2	77	0	0	1	1	2	2	2	1	1	1	1	1	1	1	0	0	0	0	0	0	0	0	0	0	0	0	0	0	0	0	0	0	0	FALSE	0	0	0	0	0	0	FALSE	FALSE	0
2018	1	1	77	6	1	81	0	0	1	1	2	1	1	1	1	1	1	14	14	14	0	0	0	0	0	0	0	0	0	0	0	0	0	0	0	0	0	0	0	FALSE	0	0	0	0	0	0	FALSE	FALSE	0
2018	1	1	77	5	2	73	0	0	1	1	2	2	2	2	2	2	2	3	3	3	0	0	1	0	0	0	0	0	0	0	0	0	0	0	0	0	0	0	0	FALSE	0	0	0	0	0	0	FALSE	FALSE	0
2018	1	1	77	4	1	80	0	0	1	2	1	1	1	1	1	4	4	14	14	14	0	0	0	0	77	77	1	1	2	2	1	1	0	0	5	5	0	0	0	FALSE	0	0	0	0	0	0	FALSE	FALSE	0
2018	1	1	77	3	2	60	0	0	1	1	2	1	1	1	1	1	1	14	14	14	0	0	0	0	0	0	0	0	0	0	0	0	0	0	0	0	0	0	0	FALSE	0	0	0	0	0	0	FALSE	FALSE	0
2018	1	1	77	2	2	60	0	0	1	1	1	1	1	1	1	1	1	14	14	14	0	0	0	0	0	0	0	0	0	0	0	0	0	0	0	0	0	0	0	FALSE	0	0	0	0	0	0	FALSE	FALSE	0
2018	1	1	77	1	1	82	0	0	1	1	1	3	5	3	5	5	2	4	3	3	0	0	1	0	71	0	2	0	2	0	3	0	0	0	4	0	0	0	0	FALSE	0	0	0	0	0	0	FALSE	FALSE	0
2018	1	1	80	50	1	62	0	0	1	1	1	1	1	1	1	1	1	14	14	14	0	0	0	0	0	0	0	0	0	0	0	0	0	0	0	0	0	0	0	FALSE	0	0	0	0	0	0	FALSE	FALSE	0
2018	1	1	80	49	2	53	0	0	1	1	1	1	1	1	1	1	1	14	14	14	0	0	0	0	0	0	0	0	0	0	0	0	0	0	0	0	0	0	0	FALSE	0	0	0	0	0	0	FALSE	FALSE	0
2018	1	1	80	48	2	70	0	0	1	1	1	1	1	1	1	1	1	14	14	14	0	0	0	0	0	0	0	0	0	0	0	0	0	0	0	0	0	0	0	FALSE	0	0	0	0	0	0	FALSE	FALSE	0
2018	1	1	80	47	2	50	0	0	4	0	0	0	0	0	0	0	0	0	0	0	1	1	0	0	0	0	0	0	0	0	0	0	0	0	0	0	0	0	0	FALSE	0	0	0	0	0	0	FALSE	FALSE	0
2018	1	1	80	46	1	59	0	0	1	1	1	2	2	1	1	1	1	1	1	1	0	0	0	0	0	0	0	0	0	0	0	0	0	0	0	0	0	0	0	FALSE	0	0	0	0	0	0	FALSE	FALSE	0
2018	1	1	80	45	1	68	0	0	1	1	1	1	1	1	1	1	1	14	14	14	0	0	0	0	0	0	0	0	0	0	0	0	0	0	0	0	0	0	0	FALSE	0	0	0	0	0	0	FALSE	FALSE	0
2018	1	1	80	44	1	55	0	0	1	1	1	1	1	1	1	1	1	14	14	14	0	0	0	0	0	0	0	0	0	0	0	0	0	0	0	0	0	0	0	FALSE	0	0	0	0	0	0	FALSE	FALSE	0
2018	1	1	80	43	1	53	0	0	1	1	1	1	1	1	1	1	1	14	14	14	0	0	0	0	0	0	0	0	0	0	0	0	0	0	0	0	0	0	0	FALSE	0	0	0	0	0	0	FALSE	FALSE	0
2018	1	1	80	42	2	63	0	0	1	1	1	2	2	1	1	1	1	1	1	1	0	0	0	0	0	0	0	0	0	0	0	0	0	0	0	0	0	0	0	FALSE	0	0	0	0	0	0	FALSE	FALSE	0
2018	1	1	80	41	1	56	0	0	1	2	1	1	1	1	1	1	1	14	14	14	0	0	0	0	0	0	0	0	0	0	0	0	0	0	0	0	0	0	0	FALSE	0	0	0	0	0	0	FALSE	FALSE	0
2018	1	1	80	40	1	68	0	0	1	1	1	1	2	1	1	1	1	14	1	14	0	0	0	0	0	0	0	0	0	0	0	0	0	0	0	0	0	0	0	FALSE	0	0	0	0	0	0	FALSE	FALSE	0
2018	1	1	80	39	2	53	0	0	1	2	2	1	1	1	1	1	1	14	14	14	0	0	0	0	0	0	0	0	0	0	0	0	0	0	0	0	0	0	0	FALSE	0	0	0	0	0	0	FALSE	FALSE	0
2018	1	1	80	38	2	67	0	0	1	1	1	3	2	3	2	2	2	3	3	3	0	0	1	2	0	0	0	0	0	0	0	0	0	0	0	0	0	0	0	FALSE	0	0	0	0	0	0	FALSE	FALSE	0
2018	1	1	80	37	1	69	0	0	1	1	1	1	1	1	1	1	1	14	14	14	0	0	0	0	0	0	0	0	0	0	0	0	0	0	0	0	0	0	0	FALSE	0	0	0	0	0	0	FALSE	FALSE	0
2018	1	1	80	36	1	71	0	0	1	1	1	1	1	1	1	1	1	14	14	14	0	0	0	0	0	0	0	0	0	0	0	0	0	0	0	0	0	0	0	FALSE	0	0	0	0	0	0	FALSE	FALSE	0
2018	1	1	80	35	1	75	0	0	1	1	1	2	2	2	2	2	2	3	3	3	0	0	1	4	0	0	0	0	0	0	0	0	0	0	0	0	0	0	0	FALSE	0	0	0	0	0	0	FALSE	FALSE	0
2018	1	1	80	34	1	65	0	0	1	1	1	1	1	1	1	1	1	14	14	14	0	0	0	0	0	0	0	0	0	0	0	0	0	0	0	0	0	0	0	FALSE	0	0	0	0	0	0	FALSE	FALSE	0
2018	1	1	80	33	1	56	0	0	1	2	2	1	1	1	1	1	1	14	14	14	0	0	0	0	0	0	0	0	0	0	0	0	0	0	0	0	0	0	0	FALSE	0	0	0	0	0	0	FALSE	FALSE	0
2018	1	1	80	32	2	83	0	0	1	1	1	1	1	1	1	1	1	14	14	14	0	0	0	0	0	0	0	0	0	0	0	0	0	0	0	0	0	0	0	FALSE	0	0	0	0	0	0	FALSE	FALSE	0
2018	1	1	80	31	2	78	0	0	1	1	2	1	6	1	6	4	2	14	3	14	0	0	1	7	70	0	1	0	2	0	1	0	0	0	5	0	0	0	0	FALSE	0	0	0	0	0	0	FALSE	FALSE	0
2018	1	1	80	30	1	72	0	0	1	2	1	1	1	1	1	1	1	14	14	14	0	0	0	0	0	0	0	0	0	0	0	0	0	0	0	0	0	0	0	FALSE	0	0	0	0	0	0	FALSE	FALSE	0
2018	1	1	80	29	2	70	0	0	1	1	1	1	1	1	1	1	1	14	14	14	0	0	0	0	0	0	0	0	0	0	0	0	0	0	0	0	0	0	0	FALSE	0	0	0	0	0	0	FALSE	FALSE	0
2018	1	1	80	28	2	63	0	0	1	1	1	1	7	1	7	1	6	14	13	14	0	0	0	0	0	0	0	0	0	0	0	0	0	0	0	0	0	0	0	FALSE	0	0	0	0	0	0	FALSE	FALSE	0
2018	1	1	80	27	1	65	0	0	1	1	1	1	2	1	2	1	2	14	3	14	0	0	1	4	0	0	0	0	0	0	0	0	0	0	0	0	0	0	0	FALSE	0	0	0	0	0	0	FALSE	FALSE	0
2018	1	1	80	26	2	57	0	0	1	2	1	1	1	1	1	1	1	14	14	14	0	0	0	0	0	0	0	0	0	0	0	0	0	0	0	0	0	0	0	FALSE	0	0	0	0	0	0	FALSE	FALSE	0
2018	1	1	80	25	2	73	0	0	1	1	1	1	1	1	1	1	1	14	14	14	0	0	0	0	0	0	0	0	0	0	0	0	0	0	0	0	0	0	0	FALSE	0	0	0	0	0	0	FALSE	FALSE	0
2018	1	1	80	24	2	60	0	0	1	1	1	1	1	1	1	1	1	14	14	14	0	0	0	0	0	0	0	0	0	0	0	0	0	0	0	0	0	0	0	FALSE	0	0	0	0	0	0	FALSE	FALSE	0
2018	1	1	80	23	2	57	0	0	1	1	1	1	1	1	1	1	1	14	14	14	0	0	0	0	0	0	0	0	0	0	0	0	0	0	0	0	0	0	0	FALSE	0	0	0	0	0	0	FALSE	FALSE	0
2018	1	1	80	22	2	74	0	0	1	1	1	1	1	1	1	1	1	14	14	14	0	0	0	0	0	0	0	0	0	0	0	0	0	0	0	0	0	0	0	FALSE	0	0	0	0	0	0	FALSE	FALSE	0
2018	1	1	80	21	2	89	0	0	1	1	1	3	2	3	2	2	2	3	3	3	0	0	1	2	0	0	0	0	0	0	0	0	0	0	0	0	0	0	0	FALSE	0	0	0	0	0	0	FALSE	FALSE	0
2018	1	1	80	20	2	63	0	0	1	1	1	1	1	1	1	1	1	14	14	14	0	0	0	0	0	0	0	0	0	0	0	0	0	0	0	0	0	0	0	FALSE	0	0	0	0	0	0	FALSE	FALSE	0
2018	1	1	80	19	1	86	0	0	1	1	1	7	2	7	2	6	5	7	4	4	0	0	0	0	0	80	0	3	0	2	0	1	0	0	0	2	0	0	0	FALSE	0	0	0	0	0	0	FALSE	FALSE	0
2018	1	1	80	18	1	55	0	0	1	1	1	1	1	1	1	1	1	14	14	14	0	0	0	0	0	0	0	0	0	0	0	0	0	0	0	0	0	0	0	FALSE	0	0	0	0	0	0	FALSE	FALSE	0
2018	1	1	80	17	2	50	0	0	1	1	1	1	1	1	1	1	1	14	14	14	0	0	0	0	0	0	0	0	0	0	0	0	0	0	0	0	0	0	0	FALSE	0	0	0	0	0	0	FALSE	FALSE	0
2018	1	1	80	16	1	60	0	0	1	1	1	1	5	1	5	1	2	14	3	14	0	0	1	2	0	0	0	0	0	0	0	0	0	0	0	0	0	0	0	FALSE	0	0	0	0	0	0	FALSE	FALSE	0
2018	1	1	80	15	1	54	0	0	1	1	1	1	1	1	1	1	1	14	14	14	0	0	0	0	0	0	0	0	0	0	0	0	0	0	0	0	0	0	0	FALSE	0	0	0	0	0	0	FALSE	FALSE	0
2018	1	1	80	14	2	55	0	0	1	1	1	1	1	1	1	1	1	14	14	14	0	0	0	0	0	0	0	0	0	0	0	0	0	0	0	0	0	0	0	FALSE	0	0	0	0	0	0	FALSE	FALSE	0
2018	1	1	80	13	2	64	0	0	1	1	1	1	1	1	1	1	1	14	14	14	0	0	0	0	0	0	0	0	0	0	0	0	0	0	0	0	0	0	0	FALSE	0	0	0	0	0	0	FALSE	FALSE	0
2018	1	1	80	12	1	65	0	0	1	1	1	1	1	1	1	1	1	14	14	14	0	0	0	0	0	0	0	0	0	0	0	0	0	0	0	0	0	0	0	FALSE	0	0	0	0	0	0	FALSE	FALSE	0
2018	1	1	80	11	2	79	0	0	1	1	1	3	3	3	2	2	1	3	12	3	0	0	1	7	0	0	0	0	0	0	0	0	0	0	0	0	0	0	0	FALSE	0	0	0	0	0	0	FALSE	FALSE	0
2018	1	1	80	10	1	55	0	0	1	1	2	2	2	1	2	1	2	1	3	1	0	0	1	4	0	0	0	0	0	0	0	0	0	0	0	0	0	0	0	FALSE	0	0	0	0	0	0	FALSE	FALSE	0
2018	1	1	80	9	2	52	0	0	1	1	2	1	1	1	1	1	1	14	14	14	0	0	0	0	0	0	0	0	0	0	0	0	0	0	0	0	0	0	0	FALSE	0	0	0	0	0	0	FALSE	FALSE	0
2018	1	1	80	8	1	70	0	0	1	2	1	1	1	1	1	1	1	14	14	14	0	0	0	0	0	0	0	0	0	0	0	0	0	0	0	0	0	0	0	FALSE	0	0	0	0	0	0	FALSE	FALSE	0
2018	1	1	80	7	1	75	0	0	1	1	1	1	1	1	1	1	1	14	14	14	0	0	0	0	0	0	0	0	0	0	0	0	0	0	0	0	0	0	0	FALSE	0	0	0	0	0	0	FALSE	FALSE	0
2018	1	1	80	6	1	69	0	0	1	2	1	3	1	3	1	2	1	3	14	14	0	0	1	2	0	0	0	0	0	0	0	0	0	0	0	0	0	0	0	FALSE	0	0	0	0	0	0	FALSE	FALSE	0
2018	1	1	80	5	1	50	0	0	1	1	1	1	1	1	1	1	1	14	14	14	0	0	0	0	0	0	0	0	0	0	0	0	0	0	0	0	0	0	0	FALSE	0	0	0	0	0	0	FALSE	FALSE	0
2018	1	1	80	4	1	60	0	0	1	1	1	1	1	1	1	1	1	14	14	14	0	0	0	0	0	0	0	0	0	0	0	0	0	0	0	0	0	0	0	FALSE	0	0	0	0	0	0	FALSE	FALSE	0
2018	1	1	80	3	2	78	0	0	1	1	1	2	3	2	2	2	2	3	3	3	0	0	1	4	0	0	0	0	0	0	0	0	0	0	0	0	0	0	0	FALSE	0	0	0	0	0	0	FALSE	FALSE	0
2018	1	1	80	2	2	59	0	0	1	1	1	1	1	1	1	1	1	14	14	14	0	0	0	0	0	0	0	0	0	0	0	0	0	0	0	0	0	0	0	FALSE	0	0	0	0	0	0	FALSE	FALSE	0
2018	1	1	80	1	1	61	0	0	1	1	1	5	1	5	1	1	1	12	14	14	0	0	0	0	0	0	0	0	0	0	0	0	0	0	0	0	0	0	0	FALSE	0	0	0	0	0	0	FALSE	FALSE	0
2018	1	1	4	50	1	58	0	0	1	1	2	1	1	1	1	1	1	14	14	14	0	0	0	0	0	0	0	0	0	0	0	0	0	0	0	0	0	0	0	FALSE	0	0	0	0	0	0	FALSE	FALSE	0
2018	1	1	4	49	1	64	0	0	1	1	1	1	1	1	1	1	1	14	14	14	0	0	0	0	0	0	0	0	0	0	0	0	0	0	0	0	0	0	0	FALSE	0	0	0	0	0	0	FALSE	FALSE	0
2018	1	1	4	48	1	54	0	0	1	2	1	1	1	1	1	1	1	14	14	14	0	0	0	0	0	0	0	0	0	0	0	0	0	0	0	0	0	0	0	FALSE	0	0	0	0	0	0	FALSE	FALSE	0
2018	1	1	4	47	2	65	0	0	1	1	1	1	1	1	1	1	1	14	14	14	0	0	0	0	0	0	0	0	0	0	0	0	0	0	0	0	0	0	0	FALSE	0	0	0	0	0	0	FALSE	FALSE	0
2018	1	1	4	46	1	68	0	0	1	1	1	1	1	1	1	1	1	14	14	14	0	0	0	0	0	0	0	0	0	0	0	0	0	0	0	0	0	0	0	FALSE	0	0	0	0	0	0	FALSE	FALSE	0
2018	1	1	4	45	1	58	0	0	1	1	1	1	1	1	1	1	1	14	14	14	0	0	0	0	0	0	0	0	0	0	0	0	0	0	0	0	0	0	0	FALSE	0	0	0	0	0	0	FALSE	FALSE	0
2018	1	1	4	44	1	53	0	0	1	2	2	1	1	1	1	1	1	14	14	14	0	0	0	0	0	0	0	0	0	0	0	0	0	0	0	0	0	0	0	FALSE	0	0	0	0	0	0	FALSE	FALSE	0
2018	1	1	4	43	2	78	0	0	1	2	1	4	1	3	1	5	4	4	14	14	0	0	0	0	70	74	1	3	2	2	1	1	0	0	2	5	0	0	0	FALSE	0	0	0	0	0	0	FALSE	FALSE	0
2018	1	1	4	42	1	56	0	0	1	1	1	1	1	1	1	1	1	14	14	14	0	0	0	0	0	0	0	0	0	0	0	0	0	0	0	0	0	0	0	FALSE	0	0	0	0	0	0	FALSE	FALSE	0
2018	1	1	4	41	2	52	0	0	1	1	1	1	1	1	1	1	1	14	14	14	0	0	0	0	0	0	0	0	0	0	0	0	0	0	0	0	0	0	0	FALSE	0	0	0	0	0	0	FALSE	FALSE	0
2018	1	1	4	40	1	54	0	0	1	1	1	2	3	1	3	1	1	1	12	1	0	0	0	0	0	0	0	0	0	0	0	0	0	0	0	0	0	0	0	FALSE	0	0	0	0	0	0	FALSE	FALSE	0
2018	1	1	4	39	1	56	0	0	1	1	2	1	1	1	1	1	1	14	14	14	0	0	0	0	0	0	0	0	0	0	0	0	0	0	0	0	0	0	0	FALSE	0	0	0	0	0	0	FALSE	FALSE	0
2018	1	1	4	38	1	50	0	0	1	1	2	1	1	1	1	1	1	14	14	14	0	0	0	0	0	0	0	0	0	0	0	0	0	0	0	0	0	0	0	FALSE	0	0	0	0	0	0	FALSE	FALSE	0
2018	1	1	4	37	1	63	0	0	1	1	1	1	1	1	1	1	1	14	14	14	0	0	0	0	0	0	0	0	0	0	0	0	0	0	0	0	0	0	0	FALSE	0	0	0	0	0	0	FALSE	FALSE	0
2018	1	1	4	36	2	51	0	0	1	2	2	1	1	1	1	1	1	14	14	14	0	0	0	0	0	0	0	0	0	0	0	0	0	0	0	0	0	0	0	FALSE	0	0	0	0	0	0	FALSE	FALSE	0
2018	1	1	4	35	1	53	0	0	1	1	1	1	1	1	1	1	1	14	14	14	0	0	0	0	0	0	0	0	0	0	0	0	0	0	0	0	0	0	0	FALSE	0	0	0	0	0	0	FALSE	FALSE	0
2018	1	1	4	34	1	51	0	0	1	1	1	1	1	1	1	1	1	14	14	14	0	0	0	0	0	0	0	0	0	0	0	0	0	0	0	0	0	0	0	FALSE	0	0	0	0	0	0	FALSE	FALSE	0
2018	1	1	4	33	2	66	0	0	1	2	1	2	2	1	1	1	1	1	1	1	0	0	0	0	0	0	0	0	0	0	0	0	0	0	0	0	0	0	0	FALSE	0	0	0	0	0	0	FALSE	FALSE	0
2018	1	1	4	32	1	53	0	0	1	1	2	1	1	1	1	1	1	14	14	14	0	0	0	0	0	0	0	0	0	0	0	0	0	0	0	0	0	0	0	FALSE	0	0	0	0	0	0	FALSE	FALSE	0
2018	1	1	4	31	1	52	0	0	1	1	2	1	1	1	1	1	1	14	14	14	0	0	0	0	0	0	0	0	0	0	0	0	0	0	0	0	0	0	0	FALSE	0	0	0	0	0	0	FALSE	FALSE	0
2018	1	1	4	30	2	56	0	0	1	1	1	1	1	1	1	1	1	14	14	14	0	0	0	0	0	0	0	0	0	0	0	0	0	0	0	0	0	0	0	FALSE	0	0	0	0	0	0	FALSE	FALSE	0
2018	1	1	4	29	2	66	0	0	1	2	1	1	1	1	1	1	1	14	14	14	0	0	0	0	0	0	0	0	0	0	0	0	0	0	0	0	0	0	0	FALSE	0	0	0	0	0	0	FALSE	FALSE	0
2018	1	1	4	28	2	67	0	0	1	1	1	7	3	7	3	1	1	9	9	9	0	0	0	0	0	0	0	0	0	0	0	0	0	0	0	0	0	0	0	FALSE	0	0	0	0	0	0	FALSE	FALSE	0
2018	1	1	4	27	1	56	0	0	1	1	1	1	1	1	1	1	1	14	14	14	0	0	0	0	0	0	0	0	0	0	0	0	0	0	0	0	0	0	0	FALSE	0	0	0	0	0	0	FALSE	FALSE	0
2018	1	1	4	26	2	51	0	0	1	1	1	1	1	1	1	1	1	14	14	14	0	0	0	0	0	0	0	0	0	0	0	0	0	0	0	0	0	0	0	FALSE	0	0	0	0	0	0	FALSE	FALSE	0
2018	1	1	4	25	1	74	0	0	1	1	1	2	3	2	2	2	2	3	3	3	0	0	1	7	0	0	0	0	0	0	0	0	0	0	0	0	0	0	0	FALSE	0	0	0	0	0	0	FALSE	FALSE	0
2018	1	1	4	24	1	65	0	0	1	1	1	1	1	1	1	1	1	14	14	14	0	0	0	0	0	0	0	0	0	0	0	0	0	0	0	0	0	0	0	FALSE	0	0	0	0	0	0	FALSE	FALSE	0
2018	1	1	4	23	2	63	0	0	1	1	1	1	1	1	1	1	1	14	14	14	0	0	0	0	0	0	0	0	0	0	0	0	0	0	0	0	0	0	0	FALSE	0	0	0	0	0	0	FALSE	FALSE	0
2018	1	1	4	22	2	51	0	0	1	1	1	1	1	1	1	1	1	14	14	14	0	0	0	0	0	0	0	0	0	0	0	0	0	0	0	0	0	0	0	FALSE	0	0	0	0	0	0	FALSE	FALSE	0
2018	1	1	4	21	1	61	0	0	1	1	1	1	1	1	1	1	1	14	14	14	0	0	0	0	0	0	0	0	0	0	0	0	0	0	0	0	0	0	0	FALSE	0	0	0	0	0	0	FALSE	FALSE	0
2018	1	1	4	20	2	67	0	0	1	1	1	1	1	1	1	1	1	14	14	14	0	0	0	0	0	0	0	0	0	0	0	0	0	0	0	0	0	0	0	FALSE	0	0	0	0	0	0	FALSE	FALSE	0
2018	1	1	4	19	2	68	0	0	1	1	1	2	1	1	1	1	1	1	14	14	0	0	0	0	0	0	0	0	0	0	0	0	0	0	0	0	0	0	0	FALSE	0	0	0	0	0	0	FALSE	FALSE	0
2018	1	1	4	18	2	57	0	0	1	1	1	1	1	1	1	1	1	14	14	14	0	0	0	0	0	0	0	0	0	0	0	0	0	0	0	0	0	0	0	FALSE	0	0	0	0	0	0	FALSE	FALSE	0
2018	1	1	4	17	1	67	0	0	1	2	2	1	1	1	1	1	1	14	14	14	0	0	0	0	0	0	0	0	0	0	0	0	0	0	0	0	0	0	0	FALSE	0	0	0	0	0	0	FALSE	FALSE	0
2018	1	1	4	16	2	56	0	0	1	2	1	1	1	1	1	1	1	14	14	14	0	0	0	0	0	0	0	0	0	0	0	0	0	0	0	0	0	0	0	FALSE	0	0	0	0	0	0	FALSE	FALSE	0
2018	1	1	4	15	2	55	0	0	1	1	1	1	1	1	1	1	1	14	14	14	0	0	0	0	0	0	0	0	0	0	0	0	0	0	0	0	0	0	0	FALSE	0	0	0	0	0	0	FALSE	FALSE	0
2018	1	1	4	14	1	63	0	0	1	1	1	1	1	1	1	1	1	14	14	14	0	0	0	0	0	0	0	0	0	0	0	0	0	0	0	0	0	0	0	FALSE	0	0	0	0	0	0	FALSE	FALSE	0
2018	1	1	4	13	1	65	0	0	1	1	2	1	1	1	1	1	1	14	14	14	0	0	0	0	0	0	0	0	0	0	0	0	0	0	0	0	0	0	0	FALSE	0	0	0	0	0	0	FALSE	FALSE	0
2018	1	1	4	12	2	63	0	0	1	1	2	3	2	2	1	2	1	3	1	1	0	0	1	2	0	0	0	0	0	0	0	0	0	0	0	0	0	0	0	FALSE	0	0	0	0	0	0	FALSE	FALSE	0
2018	1	1	4	11	1	63	0	0	1	1	2	3	6	3	6	2	1	3	12	3	0	0	1	7	0	0	0	0	0	0	0	0	0	0	0	0	0	0	0	FALSE	0	0	0	0	0	0	FALSE	FALSE	0
2018	1	1	4	10	1	70	0	0	1	1	1	1	1	1	1	1	1	14	14	14	0	0	0	0	0	0	0	0	0	0	0	0	0	0	0	0	0	0	0	FALSE	0	0	0	0	0	0	FALSE	FALSE	0
2018	1	1	4	9	1	56	0	0	1	1	2	1	1	1	1	1	1	14	14	14	0	0	0	0	0	0	0	0	0	0	0	0	0	0	0	0	0	0	0	FALSE	0	0	0	0	0	0	FALSE	FALSE	0
2018	1	1	4	8	1	60	0	0	1	1	1	1	1	1	1	1	1	14	14	14	0	0	0	0	0	0	0	0	0	0	0	0	0	0	0	0	0	0	0	FALSE	0	0	0	0	0	0	FALSE	FALSE	0
2018	1	1	4	7	1	70	0	0	1	2	2	1	1	1	1	1	1	14	14	14	0	0	0	0	0	0	0	0	0	0	0	0	0	0	0	0	0	0	0	FALSE	0	0	0	0	0	0	FALSE	FALSE	0
2018	1	1	4	6	1	57	0	0	1	2	1	4	3	3	2	2	2	3	3	3	0	0	1	2	0	0	0	0	0	0	0	0	0	0	0	0	0	0	0	FALSE	0	0	0	0	0	0	FALSE	FALSE	0
2018	1	1	4	5	1	68	0	0	1	1	1	1	2	1	1	1	1	14	1	14	0	0	0	0	0	0	0	0	0	0	0	0	0	0	0	0	0	0	0	FALSE	0	0	0	0	0	0	FALSE	FALSE	0
2018	1	1	4	4	1	55	0	0	1	1	1	2	1	1	1	1	1	1	14	14	0	0	0	0	0	0	0	0	0	0	0	0	0	0	0	0	0	0	0	FALSE	0	0	0	0	0	0	FALSE	FALSE	0
2018	1	1	4	3	1	70	0	0	1	2	2	7	1	7	1	4	1	12	14	14	0	0	0	0	65	0	3	0	2	0	1	0	0	0	1	0	0	0	0	FALSE	0	0	0	0	0	0	FALSE	FALSE	0
2018	1	1	4	2	1	78	0	0	1	1	2	6	2	6	2	6	2	7	3	3	0	0	1	7	0	0	0	0	0	0	0	0	0	0	0	0	0	0	0	FALSE	0	0	0	0	0	0	FALSE	FALSE	0
2018	1	1	4	1	1	65	0	0	1	1	2	1	1	1	1	1	1	14	14	14	0	0	0	0	0	0	0	0	0	0	0	0	0	0	0	0	0	0	0	FALSE	0	0	0	0	0	0	FALSE	FALSE	0
2018	1	1	71	50	1	51	0	0	1	1	1	1	1	1	1	1	1	14	14	14	0	0	0	0	0	0	0	0	0	0	0	0	0	0	0	0	0	0	0	FALSE	0	0	0	0	0	0	FALSE	FALSE	0
2018	1	1	71	49	1	76	0	0	1	1	1	1	1	1	1	1	1	14	14	14	0	0	0	0	0	0	0	0	0	0	0	0	0	0	0	0	0	0	0	FALSE	0	0	0	0	0	0	FALSE	FALSE	0
2018	1	1	71	48	1	80	0	0	1	1	2	1	1	1	1	1	1	14	14	14	0	0	0	0	0	0	0	0	0	0	0	0	0	0	0	0	0	0	0	FALSE	0	0	0	0	0	0	FALSE	FALSE	0
2018	1	1	71	47	2	64	0	0	1	2	2	3	2	3	2	3	3	12	12	12	0	0	0	0	49	48	3	1	1	1	1	1	0	0	1	1	0	0	0	FALSE	0	0	0	0	0	0	FALSE	FALSE	0
2018	1	1	71	46	1	81	0	0	1	2	2	1	1	1	1	1	4	14	14	14	0	0	0	0	0	75	0	1	0	2	0	1	0	0	0	5	0	0	0	FALSE	0	0	0	0	0	0	FALSE	FALSE	0
2018	1	1	71	45	1	85	0	0	1	1	1	1	1	1	1	1	4	14	14	14	0	0	0	0	0	85	0	3	0	2	0	1	0	0	0	5	0	0	0	FALSE	0	0	0	0	0	0	FALSE	FALSE	0
2018	1	1	71	44	2	56	0	0	1	1	1	1	1	1	1	1	1	14	14	14	0	0	0	0	0	0	0	0	0	0	0	0	0	0	0	0	0	0	0	FALSE	0	0	0	0	0	0	FALSE	FALSE	0
2018	1	1	71	43	2	58	0	0	1	1	1	1	1	1	1	1	1	14	14	14	0	0	0	0	0	0	0	0	0	0	0	0	0	0	0	0	0	0	0	FALSE	0	0	0	0	0	0	FALSE	FALSE	0
2018	1	1	71	42	1	50	0	0	1	1	1	1	1	1	1	1	1	14	14	14	0	0	0	0	0	0	0	0	0	0	0	0	0	0	0	0	0	0	0	FALSE	0	0	0	0	0	0	FALSE	FALSE	0
2018	1	1	71	41	2	53	0	0	1	1	1	1	1	1	1	1	1	14	14	14	0	0	0	0	0	0	0	0	0	0	0	0	0	0	0	0	0	0	0	FALSE	0	0	0	0	0	0	FALSE	FALSE	0
2018	1	1	71	40	2	50	0	0	1	2	2	1	1	1	1	1	1	14	14	14	0	0	0	0	0	0	0	0	0	0	0	0	0	0	0	0	0	0	0	FALSE	0	0	0	0	0	0	FALSE	FALSE	0
2018	1	1	71	39	2	64	0	0	1	1	2	1	1	1	1	1	1	14	14	14	0	0	0	0	0	0	0	0	0	0	0	0	0	0	0	0	0	0	0	FALSE	0	0	0	0	0	0	FALSE	FALSE	0
2018	1	1	71	38	1	50	0	0	1	1	1	1	1	1	1	1	1	14	14	14	0	0	0	0	0	0	0	0	0	0	0	0	0	0	0	0	0	0	0	FALSE	0	0	0	0	0	0	FALSE	FALSE	0
2018	1	1	71	37	2	52	0	0	1	1	1	1	1	1	1	1	1	14	14	14	0	0	0	0	0	0	0	0	0	0	0	0	0	0	0	0	0	0	0	FALSE	0	0	0	0	0	0	FALSE	FALSE	0
2018	1	1	71	36	2	61	0	0	1	1	1	1	1	1	1	1	1	14	14	14	0	0	0	0	0	0	0	0	0	0	0	0	0	0	0	0	0	0	0	FALSE	0	0	0	0	0	0	FALSE	FALSE	0
2018	1	1	71	35	1	61	0	0	1	1	1	3	1	2	1	1	1	9	14	14	0	0	0	0	0	0	0	0	0	0	0	0	0	0	0	0	0	0	0	FALSE	0	0	0	0	0	0	FALSE	FALSE	0
2018	1	1	71	34	1	61	0	0	1	1	2	1	1	1	1	1	1	14	14	14	0	0	0	0	0	0	0	0	0	0	0	0	0	0	0	0	0	0	0	FALSE	0	0	0	0	0	0	FALSE	FALSE	0
2018	1	1	71	33	2	51	0	0	1	1	2	2	1	1	1	1	1	1	14	14	0	0	0	0	0	0	0	0	0	0	0	0	0	0	0	0	0	0	0	FALSE	0	0	0	0	0	0	FALSE	FALSE	0
2018	1	1	71	32	2	53	0	0	1	1	1	1	1	1	1	1	1	14	14	14	0	0	0	0	0	0	0	0	0	0	0	0	0	0	0	0	0	0	0	FALSE	0	0	0	0	0	0	FALSE	FALSE	0
2018	1	1	71	31	1	61	0	0	1	1	1	3	1	2	1	2	4	3	14	14	0	0	6	0	0	57	0	1	0	2	0	1	0	0	0	5	0	0	0	FALSE	0	0	0	0	0	0	FALSE	FALSE	0
2018	1	1	71	30	1	60	0	0	1	1	1	1	1	1	1	1	1	14	14	14	0	0	0	0	0	0	0	0	0	0	0	0	0	0	0	0	0	0	0	FALSE	0	0	0	0	0	0	FALSE	FALSE	0
2018	1	1	71	29	1	50	0	0	1	2	2	1	1	1	1	1	1	14	14	14	0	0	0	0	0	0	0	0	0	0	0	0	0	0	0	0	0	0	0	FALSE	0	0	0	0	0	0	FALSE	FALSE	0
2018	1	1	71	28	1	65	0	0	1	1	2	1	1	1	1	1	1	14	14	14	0	0	0	0	0	0	0	0	0	0	0	0	0	0	0	0	0	0	0	FALSE	0	0	0	0	0	0	FALSE	FALSE	0
2018	1	1	71	27	1	81	0	0	1	1	1	2	2	2	2	5	2	4	3	3	0	0	1	0	80	0	3	0	2	0	1	0	0	0	4	0	0	0	0	FALSE	0	0	0	0	0	0	FALSE	FALSE	0
2018	1	1	71	26	1	57	0	0	1	1	1	1	1	1	1	1	1	14	14	14	0	0	0	0	0	0	0	0	0	0	0	0	0	0	0	0	0	0	0	FALSE	0	0	0	0	0	0	FALSE	FALSE	0
2018	1	1	71	25	1	61	0	0	1	1	2	1	1	1	1	1	1	14	14	14	0	0	0	0	0	0	0	0	0	0	0	0	0	0	0	0	0	0	0	FALSE	0	0	0	0	0	0	FALSE	FALSE	0
2018	1	1	71	24	1	57	0	0	1	1	2	1	1	1	1	1	1	14	14	14	0	0	0	0	0	0	0	0	0	0	0	0	0	0	0	0	0	0	0	FALSE	0	0	0	0	0	0	FALSE	FALSE	0
2018	1	1	71	23	2	59	0	0	1	1	2	1	1	1	1	1	1	14	14	14	0	0	0	0	0	0	0	0	0	0	0	0	0	0	0	0	0	0	0	FALSE	0	0	0	0	0	0	FALSE	FALSE	0
2018	1	1	71	22	2	55	0	0	1	1	1	1	1	1	1	1	1	14	14	14	0	0	0	0	0	0	0	0	0	0	0	0	0	0	0	0	0	0	0	FALSE	0	0	0	0	0	0	FALSE	FALSE	0
2018	1	1	71	21	1	57	0	0	1	1	2	1	1	1	1	1	1	14	14	14	0	0	0	0	0	0	0	0	0	0	0	0	0	0	0	0	0	0	0	FALSE	0	0	0	0	0	0	FALSE	FALSE	0
2018	1	1	71	20	2	76	0	0	1	1	1	1	1	1	1	1	4	14	14	14	0	0	0	0	0	76	0	3	0	2	0	1	0	0	0	5	0	0	0	FALSE	0	0	0	0	0	0	FALSE	FALSE	0
2018	1	1	71	19	2	52	0	0	1	1	1	1	1	1	1	1	1	14	14	14	0	0	0	0	0	0	0	0	0	0	0	0	0	0	0	0	0	0	0	FALSE	0	0	0	0	0	0	FALSE	FALSE	0
2018	1	1	71	18	1	57	0	0	1	2	1	1	1	1	1	4	4	14	14	14	0	0	0	0	52	56	3	3	2	2	1	1	0	0	5	5	0	0	0	FALSE	0	0	0	0	0	0	FALSE	FALSE	0
2018	1	1	71	17	2	75	0	0	1	1	1	1	1	1	1	1	1	14	14	14	0	0	0	0	0	0	0	0	0	0	0	0	0	0	0	0	0	0	0	FALSE	0	0	0	0	0	0	FALSE	FALSE	0
2018	1	1	71	16	2	79	0	0	1	1	1	1	1	1	1	1	1	14	14	14	0	0	0	0	0	0	0	0	0	0	0	0	0	0	0	0	0	0	0	FALSE	0	0	0	0	0	0	FALSE	FALSE	0
2018	1	1	71	15	1	80	0	0	1	1	1	1	2	1	1	1	1	14	1	14	0	0	0	0	0	0	0	0	0	0	0	0	0	0	0	0	0	0	0	FALSE	0	0	0	0	0	0	FALSE	FALSE	0
2018	1	1	71	14	2	57	0	0	1	1	2	1	1	1	1	1	1	14	14	14	0	0	0	0	0	0	0	0	0	0	0	0	0	0	0	0	0	0	0	FALSE	0	0	0	0	0	0	FALSE	FALSE	0
2018	1	1	71	13	1	52	0	0	1	1	1	2	2	1	1	1	1	1	1	1	0	0	0	0	0	0	0	0	0	0	0	0	0	0	0	0	0	0	0	FALSE	0	0	0	0	0	0	FALSE	FALSE	0
2018	1	1	71	12	2	68	0	0	1	1	1	1	1	1	1	1	1	14	14	14	0	0	0	0	0	0	0	0	0	0	0	0	0	0	0	0	0	0	0	FALSE	0	0	0	0	0	0	FALSE	FALSE	0
2018	1	1	71	11	2	70	0	0	1	1	2	1	1	1	1	1	1	14	14	14	0	0	0	0	0	0	0	0	0	0	0	0	0	0	0	0	0	0	0	FALSE	0	0	0	0	0	0	FALSE	FALSE	0
2018	1	1	71	10	2	87	0	0	1	1	1	6	3	6	3	2	4	3	11	3	0	0	4	0	0	83	0	3	0	2	0	1	0	0	0	1	0	0	0	FALSE	0	0	0	0	0	0	FALSE	FALSE	0
2018	1	1	71	9	2	88	0	0	1	1	1	5	3	5	3	3	2	12	3	3	0	0	7	0	72	0	1	0	1	0	1	0	0	0	1	0	0	0	0	FALSE	0	0	0	0	0	0	FALSE	FALSE	0
2018	1	1	71	8	1	51	0	0	1	1	1	1	1	1	1	1	1	14	14	14	0	0	0	0	0	0	0	0	0	0	0	0	0	0	0	0	0	0	0	FALSE	0	0	0	0	0	0	FALSE	FALSE	0
2018	1	1	71	7	2	57	0	0	1	2	1	1	1	1	1	1	1	14	14	14	0	0	0	0	0	0	0	0	0	0	0	0	0	0	0	0	0	0	0	FALSE	0	0	0	0	0	0	FALSE	FALSE	0
2018	1	1	71	6	1	58	0	0	1	1	2	1	1	1	1	1	1	14	14	14	0	0	0	0	0	0	0	0	0	0	0	0	0	0	0	0	0	0	0	FALSE	0	0	0	0	0	0	FALSE	FALSE	0
2018	1	1	71	5	1	62	0	0	1	1	1	1	2	1	1	1	1	14	1	14	0	0	0	0	0	0	0	0	0	0	0	0	0	0	0	0	0	0	0	FALSE	0	0	0	0	0	0	FALSE	FALSE	0
2018	1	1	71	4	2	56	0	0	1	1	2	1	1	1	1	1	1	14	14	14	0	0	0	0	0	0	0	0	0	0	0	0	0	0	0	0	0	0	0	FALSE	0	0	0	0	0	0	FALSE	FALSE	0
2018	1	1	71	3	1	59	0	0	1	1	2	2	3	1	2	1	1	1	10	1	0	0	0	0	0	0	0	0	0	0	0	0	0	0	0	0	0	0	0	FALSE	0	0	0	0	0	0	FALSE	FALSE	0
2018	1	1	71	2	2	51	0	0	1	1	1	1	1	1	1	1	1	14	14	14	0	0	0	0	0	0	0	0	0	0	0	0	0	0	0	0	0	0	0	FALSE	0	0	0	0	0	0	FALSE	FALSE	0
2018	1	1	71	1	2	66	0	0	1	1	1	1	1	1	1	1	1	14	14	14	0	0	0	0	0	0	0	0	0	0	0	0	0	0	0	0	0	0	0	FALSE	0	0	0	0	0	0	FALSE	FALSE	0
2018	1	1	50	50	2	70	0	0	1	1	2	1	1	1	1	1	1	14	14	14	0	0	0	0	0	0	0	0	0	0	0	0	0	0	0	0	0	0	0	FALSE	0	0	0	0	0	0	FALSE	FALSE	0
2018	1	1	50	49	2	63	0	0	1	1	1	1	1	1	1	1	1	14	14	14	0	0	0	0	0	0	0	0	0	0	0	0	0	0	0	0	0	0	0	FALSE	0	0	0	0	0	0	FALSE	FALSE	0
2018	1	1	50	48	2	70	0	0	1	1	1	1	1	1	1	1	1	14	14	14	0	0	0	0	0	0	0	0	0	0	0	0	0	0	0	0	0	0	0	FALSE	0	0	0	0	0	0	FALSE	FALSE	0
2018	1	1	50	47	2	67	0	0	1	1	1	1	1	1	1	1	1	14	14	14	0	0	0	0	0	0	0	0	0	0	0	0	0	0	0	0	0	0	0	FALSE	0	0	0	0	0	0	FALSE	FALSE	0
2018	1	1	50	46	1	73	0	0	1	1	2	1	4	1	3	1	1	14	10	14	0	0	0	0	0	0	0	0	0	0	0	0	0	0	0	0	0	0	0	FALSE	0	0	0	0	0	0	FALSE	FALSE	0
2018	1	1	50	45	1	64	0	0	1	1	2	1	1	1	1	1	1	14	14	14	0	0	0	0	0	0	0	0	0	0	0	0	0	0	0	0	0	0	0	FALSE	0	0	0	0	0	0	FALSE	FALSE	0
2018	1	1	50	44	1	63	0	0	1	1	2	2	2	2	2	1	1	5	5	5	0	0	0	0	0	0	0	0	0	0	0	0	0	0	0	0	0	0	0	FALSE	0	0	0	0	0	0	FALSE	FALSE	0
2018	1	1	50	43	1	57	0	0	1	1	2	1	1	1	1	1	1	14	14	14	0	0	0	0	0	0	0	0	0	0	0	0	0	0	0	0	0	0	0	FALSE	0	0	0	0	0	0	FALSE	FALSE	0
2018	1	1	50	42	1	61	0	0	1	1	1	3	3	3	3	1	1	12	12	12	0	0	0	0	0	0	0	0	0	0	0	0	0	0	0	0	0	0	0	FALSE	0	0	0	0	0	0	FALSE	FALSE	0
2018	1	1	50	41	1	56	0	0	1	1	1	1	7	1	7	1	6	14	7	14	0	0	0	0	0	0	0	0	0	0	0	0	0	0	0	0	0	0	0	FALSE	0	0	0	0	0	0	FALSE	FALSE	0
2018	1	1	50	40	1	61	0	0	1	1	1	2	5	2	5	1	1	11	11	11	0	0	0	0	0	0	0	0	0	0	0	0	0	0	0	0	0	0	0	FALSE	0	0	0	0	0	0	FALSE	FALSE	0
2018	1	1	50	39	2	58	0	0	1	1	1	1	1	1	1	1	1	14	14	14	0	0	0	0	0	0	0	0	0	0	0	0	0	0	0	0	0	0	0	FALSE	0	0	0	0	0	0	FALSE	FALSE	0
2018	1	1	50	38	1	79	0	0	1	1	1	5	3	4	3	2	2	3	3	3	0	0	1	0	0	0	0	0	0	0	0	0	0	0	0	0	0	0	0	FALSE	0	0	0	0	0	0	FALSE	FALSE	0
2018	1	1	50	37	1	53	0	0	1	1	2	1	1	1	1	1	1	14	14	14	0	0	0	0	0	0	0	0	0	0	0	0	0	0	0	0	0	0	0	FALSE	0	0	0	0	0	0	FALSE	FALSE	0
2018	1	1	50	36	1	53	0	0	1	1	1	1	1	1	1	1	1	14	14	14	0	0	0	0	0	0	0	0	0	0	0	0	0	0	0	0	0	0	0	FALSE	0	0	0	0	0	0	FALSE	FALSE	0
2018	1	1	50	35	1	62	0	0	1	1	1	1	1	1	1	1	1	14	14	14	0	0	0	0	0	0	0	0	0	0	0	0	0	0	0	0	0	0	0	FALSE	0	0	0	0	0	0	FALSE	FALSE	0
2018	1	1	50	34	2	75	0	0	1	1	1	1	1	1	1	1	1	14	14	14	0	0	0	0	0	0	0	0	0	0	0	0	0	0	0	0	0	0	0	FALSE	0	0	0	0	0	0	FALSE	FALSE	0
2018	1	1	50	33	2	53	0	0	1	1	1	2	1	1	1	1	1	1	14	14	0	0	0	0	0	0	0	0	0	0	0	0	0	0	0	0	0	0	0	FALSE	0	0	0	0	0	0	FALSE	FALSE	0
2018	1	1	50	32	1	78	0	0	1	1	1	5	1	5	1	2	4	3	14	14	0	0	1	0	0	60	0	1	0	2	0	1	0	0	0	5	0	0	0	FALSE	0	0	0	0	0	0	FALSE	FALSE	0
2018	1	1	50	31	2	61	0	0	1	1	1	1	2	1	1	1	1	14	1	14	0	0	0	0	0	0	0	0	0	0	0	0	0	0	0	0	0	0	0	FALSE	0	0	0	0	0	0	FALSE	FALSE	0
2018	1	1	50	30	2	61	0	0	1	1	1	1	1	1	1	1	1	14	14	14	0	0	0	0	0	0	0	0	0	0	0	0	0	0	0	0	0	0	0	FALSE	0	0	0	0	0	0	FALSE	FALSE	0
2018	1	1	50	29	1	57	0	0	1	1	1	1	1	1	1	1	1	14	14	14	0	0	0	0	0	0	0	0	0	0	0	0	0	0	0	0	0	0	0	FALSE	0	0	0	0	0	0	FALSE	FALSE	0
2018	1	1	50	28	2	58	0	0	1	1	2	2	2	1	1	1	1	1	1	1	0	0	0	0	0	0	0	0	0	0	0	0	0	0	0	0	0	0	0	FALSE	0	0	0	0	0	0	FALSE	FALSE	0
2018	1	1	50	27	2	73	0	0	1	1	1	1	1	1	1	1	1	14	14	14	0	0	0	0	0	0	0	0	0	0	0	0	0	0	0	0	0	0	0	FALSE	0	0	0	0	0	0	FALSE	FALSE	0
2018	1	1	50	26	2	61	0	0	1	1	1	1	1	1	1	1	1	14	14	14	0	0	0	0	0	0	0	0	0	0	0	0	0	0	0	0	0	0	0	FALSE	0	0	0	0	0	0	FALSE	FALSE	0
2018	1	1	50	25	2	50	0	0	1	1	2	1	1	1	1	1	1	14	14	14	0	0	0	0	0	0	0	0	0	0	0	0	0	0	0	0	0	0	0	FALSE	0	0	0	0	0	0	FALSE	FALSE	0
2018	1	1	50	24	1	50	0	0	1	1	1	1	1	1	1	1	1	14	14	14	0	0	0	0	0	0	0	0	0	0	0	0	0	0	0	0	0	0	0	FALSE	0	0	0	0	0	0	FALSE	FALSE	0
2018	1	1	50	23	2	58	0	0	1	1	1	2	2	1	1	1	1	1	1	1	0	0	0	0	0	0	0	0	0	0	0	0	0	0	0	0	0	0	0	FALSE	0	0	0	0	0	0	FALSE	FALSE	0
2018	1	1	50	22	2	76	0	0	1	1	1	1	5	1	3	4	5	14	4	14	0	0	0	0	70	69	3	1	2	2	1	1	0	0	5	4	0	0	0	FALSE	0	0	0	0	0	0	FALSE	FALSE	0
2018	1	1	50	21	1	72	0	0	1	1	1	1	2	1	2	4	2	14	3	14	0	0	1	0	71	0	1	0	2	0	1	0	0	0	5	0	0	0	0	FALSE	0	0	0	0	0	0	FALSE	FALSE	0
2018	1	1	50	20	2	54	0	0	1	1	1	1	1	1	1	1	1	14	14	14	0	0	0	0	0	0	0	0	0	0	0	0	0	0	0	0	0	0	0	FALSE	0	0	0	0	0	0	FALSE	FALSE	0
2018	1	1	50	19	2	54	0	0	1	1	1	1	1	1	1	1	1	14	14	14	0	0	0	0	0	0	0	0	0	0	0	0	0	0	0	0	0	0	0	FALSE	0	0	0	0	0	0	FALSE	FALSE	0
2018	1	1	50	18	1	80	0	0	1	1	1	3	2	3	2	2	2	3	3	3	0	0	1	0	0	0	0	0	0	0	0	0	0	0	0	0	0	0	0	FALSE	0	0	0	0	0	0	FALSE	FALSE	0
2018	1	1	50	17	2	54	0	0	1	1	1	1	1	1	1	1	1	14	14	14	0	0	0	0	0	0	0	0	0	0	0	0	0	0	0	0	0	0	0	FALSE	0	0	0	0	0	0	FALSE	FALSE	0
2018	1	1	50	16	1	64	0	0	1	1	1	3	2	1	1	1	1	1	1	1	0	0	0	0	0	0	0	0	0	0	0	0	0	0	0	0	0	0	0	FALSE	0	0	0	0	0	0	FALSE	FALSE	0
2018	1	1	50	15	2	59	0	0	1	1	1	1	1	1	1	1	1	14	14	14	0	0	0	0	0	0	0	0	0	0	0	0	0	0	0	0	0	0	0	FALSE	0	0	0	0	0	0	FALSE	FALSE	0
2018	1	1	50	14	2	62	0	0	1	1	1	1	1	1	1	1	1	14	14	14	0	0	0	0	0	0	0	0	0	0	0	0	0	0	0	0	0	0	0	FALSE	0	0	0	0	0	0	FALSE	FALSE	0
2018	1	1	50	13	2	62	0	0	1	1	1	1	1	1	1	1	1	14	14	14	0	0	0	0	0	0	0	0	0	0	0	0	0	0	0	0	0	0	0	FALSE	0	0	0	0	0	0	FALSE	FALSE	0
2018	1	1	50	12	1	75	0	0	1	1	1	3	3	3	3	2	2	3	3	3	0	0	7	0	0	0	0	0	0	0	0	0	0	0	0	0	0	0	0	FALSE	0	0	0	0	0	0	FALSE	FALSE	0
2018	1	1	50	11	1	54	0	0	1	2	2	1	1	1	1	1	1	14	14	14	0	0	0	0	0	0	0	0	0	0	0	0	0	0	0	0	0	0	0	FALSE	0	0	0	0	0	0	FALSE	FALSE	0
2018	1	1	50	10	1	50	0	0	1	1	1	1	1	1	1	1	1	14	14	14	0	0	0	0	0	0	0	0	0	0	0	0	0	0	0	0	0	0	0	FALSE	0	0	0	0	0	0	FALSE	FALSE	0
2018	1	1	50	9	1	65	0	0	1	1	1	1	1	1	1	1	1	14	14	14	0	0	0	0	0	0	0	0	0	0	0	0	0	0	0	0	0	0	0	FALSE	0	0	0	0	0	0	FALSE	FALSE	0
2018	1	1	50	8	1	52	0	0	1	1	1	1	1	1	1	1	1	14	14	14	0	0	0	0	0	0	0	0	0	0	0	0	0	0	0	0	0	0	0	FALSE	0	0	0	0	0	0	FALSE	FALSE	0
2018	1	1	50	7	1	65	0	0	1	1	1	1	1	1	1	1	1	14	14	14	0	0	0	0	0	0	0	0	0	0	0	0	0	0	0	0	0	0	0	FALSE	0	0	0	0	0	0	FALSE	FALSE	0
2018	1	1	50	6	1	56	0	0	1	1	2	1	1	1	1	1	1	14	14	14	0	0	0	0	0	0	0	0	0	0	0	0	0	0	0	0	0	0	0	FALSE	0	0	0	0	0	0	FALSE	FALSE	0
2018	1	1	50	5	2	57	0	0	1	1	2	1	1	1	1	1	1	14	14	14	0	0	0	0	0	0	0	0	0	0	0	0	0	0	0	0	0	0	0	FALSE	0	0	0	0	0	0	FALSE	FALSE	0
2018	1	1	50	4	2	57	0	0	1	1	2	1	1	1	1	1	1	14	14	14	0	0	0	0	0	0	0	0	0	0	0	0	0	0	0	0	0	0	0	FALSE	0	0	0	0	0	0	FALSE	FALSE	0
2018	1	1	50	3	1	66	0	0	1	1	1	1	2	1	1	1	1	14	1	14	0	0	0	0	0	0	0	0	0	0	0	0	0	0	0	0	0	0	0	FALSE	0	0	0	0	0	0	FALSE	FALSE	0
2018	1	1	50	2	1	70	0	0	1	1	1	1	5	1	5	1	2	14	3	14	0	0	1	0	0	0	0	0	0	0	0	0	0	0	0	0	0	0	0	FALSE	0	0	0	0	0	0	FALSE	FALSE	0
[truncated: 3,051 more rows]
[truncated: 5 more columns]
